# Supplementary material for: Mediation Effect of Social Distancing on Neonatal Vitamin D Status and Related Clinical Outcomes during the Coronavirus Disease-19 Pandemic
Source: Nutrients. 2024 Jun 13;16(12):1858. doi: 10.3390/nu16121858 (PMC11206872; doi:10.3390/nu16121858)
Supplement: Supplementary file 1 [file nutrients-16-01858-s001.zip]

Archive with 1 entries (1 files):
- nutrients-3002597-supplementary.xlsx
