# Supplementary material for: Mediation Effect of Social Distancing on Neonatal Vitamin D Status and Related Clinical Outcomes during the Coronavirus Disease-19 Pandemic
Source: Nutrients. 2024 Jun 13;16(12):1858. doi: 10.3390/nu16121858 (PMC11206872; doi:10.3390/nu16121858)
Supplement: Supplementary file 1 [file nutrients-16-01858-s001.zip › nutrients-3002597-supplementary.xlsx]

## Sheet: vitaminD_15d_20220728_2019-2021
no	sex	DOB	BirthDate	birthyear	birthmonth	birthseason	socialdistancing	adm_day	hospitalduration	Cal_day	Ca	iCa	P	ALP	protein	albumin	BUN	Cr	pH	PTH_day	PTH	VAR00027	nationality_mother	VAR00028	vitaminD_mother_supple	mother_vitD_supp1	vitD1_day_baby	vitD1_baby	vitD1_20_deficiency	vitD_30_def	vitD_10_20_30	vitD2_day	vitD2_baby	VAR00033	mortality	GA	preterm_term	BW	LBW	VLBW	B_HC	B_Ht	AS_5	VAR00039	deliverymode	VAR00040	multigestation	PPROM	maternalHTN
299	1	2019-10-01	2019-10-01	2019	10	3	0	0	42	2	9.7	#NULL!	4.4	214	4.8	3.5	30.8	0.43	7.28	#NULL!	#NULL!	대�	0	1	1	1	0	19.9	1	1	2	#NULL!	#NULL!	N	0	31.4286	0	1675	1	0	28	43.5	10	C	1	PROM	0	1	0
133	1	2019-01-30	2019-01-30	2019	1	4	0	0	75	2	7.3	#NULL!	5.3	137	3.9	2.9	31.6	1.45	7.31	#NULL!	#NULL!	대�	0	0	0	0	0	11.6	1	1	2	43	21.5	N	0	30.5714	0	1180	1	1	27	38	10	C	1	GDM	0	0	0
152	1	2019-02-24	2019-02-24	2019	2	4	0	0	42	0	6	#NULL!	4.4	124	2.8	1.9	5.3	#NULL!	7.42	1	250.2	대�	0	0	0	0	0	3.6	1	1	3	#NULL!	#NULL!	N	0	31.7143	0	1860	1	0	30	41.5	10	C	1	PROM, Hypertension, GDM	0	1	1
195	1	2019-05-10	2019-05-10	2019	5	1	0	0	49	0	9.5	#NULL!	5	239	4.5	3.4	5.7	0.36	7.42	#NULL!	#NULL!	대�	0	0	0	0	0	35	0	0	0	19	29.6	N	0	31.2857	0	1530	1	0	29.5	40	10	C	1		1	0	0
196	0	2019-05-10	2019-05-10	2019	5	1	0	0	42	2	9	#NULL!	4.6	310	4.9	3.7	28.1	0.91	7.42	#NULL!	#NULL!	대�	0	0	0	0	0	31.7	0	0	0	19	32.1	N	0	31.2857	0	1800	1	0	30	41	9	C	1		1	0	0
200	1	2019-05-20	2019-05-20	2019	5	1	0	0	45	0	8.5	#NULL!	5.8	245	4.5	3.2	9.1	0.55	7.23	#NULL!	#NULL!	베�	1	0	0	0	0	33.6	0	0	0	#NULL!	#NULL!	N	0	30.7143	0	1335	1	1	27.6	36	10	C	1	Hypertension	1	0	1
201	1	2019-05-20	2019-05-20	2019	5	1	0	0	57	0	8.5	#NULL!	6.5	241	4.6	3.5	9.8	0.62	7.35	#NULL!	#NULL!	베�	1	0	0	0	0	21.8	0	1	1	28	45	N	0	30.7143	0	1130	1	1	23	36	8	V	0	PPROM, GDM	1	1	0
218	1	2019-06-12	2019-06-12	2019	6	2	0	0	36	1	7.1	#NULL!	5.1	165	4.2	2.8	47.6	0.97	7.43	#NULL!	#NULL!	대�	0	0	0	0	0	13	1	1	2	15	32	N	0	30.8571	0	1555	1	0	29	41	10	V	0	PPROM	0	1	0
249	0	2019-08-01	2019-08-01	2019	8	2	0	0	43	1	7.3	#NULL!	7	297	5.6	4.1	34.2	0.84	7.49	#NULL!	#NULL!	대�	0	0	0	0	0	70.5	0	0	0	25	40.4	N	0	31.4286	0	1880	1	0	32.5	43.5	9	C	1	Hypertension, Hypothyroidism, Oligohydramnios	0	0	1
275	1	2019-09-07	2019-09-07	2019	9	3	0	0	44	2	8.5	#NULL!	5.1	223	4.5	3.1	25.8	0.74	7.38	#NULL!	#NULL!	대�	0	0	0	0	0	41.3	0	0	0	#NULL!	#NULL!	N	0	30.5714	0	1690	1	0	28.3	41.5	9	C	1	Hypothyroidism	0	0	0
278	1	2019-09-09	2019-09-09	2019	9	3	0	0	59	0	9	#NULL!	3.9	271	5.5	3.8	11.7	0.46	7.4	#NULL!	#NULL!	대�	0	0	0	0	0	34	0	0	0	#NULL!	#NULL!	N	0	29.8571	0	1020	1	1	26	38	4	C	1		1	0	0
279	0	2019-09-09	2019-09-09	2019	9	3	0	0	59	3	8.8	#NULL!	2.6	301	4.2	2.9	31.9	0.92	7.24	#NULL!	#NULL!	대�	0	0	0	0	0	24.5	0	1	1	#NULL!	#NULL!	N	0	29.8571	0	1445	1	1	29	39	9	C	1	Hypertension	1	0	1
301	1	2019-10-02	2019-10-02	2019	10	3	0	0	70	2	9	#NULL!	4.2	132	4.2	2.9	9.8	0.61	7.47	#NULL!	#NULL!	대�	0	1	1	1	0	27.8	0	1	1	27	26.6	N	0	31.4286	0	820	1	1	25	31	9	V	0	PPROM	1	1	0
302	0	2019-10-02	2019-10-02	2019	10	3	0	0	30	2	8.7	#NULL!	5.5	111	4.4	3.2	17.8	0.72	7.54	#NULL!	#NULL!	대�	0	1	1	1	0	23.5	0	1	1	28	31.7	N	0	31.4286	0	1560	1	0	28	39	10	C	1	PROM, Hypertension, Oligohydramnios	1	1	1
322	1	2019-10-31	2019-10-31	2019	10	3	0	0	56	1	8	#NULL!	3.5	123	3.6	2.5	32.5	0.95	7.38	#NULL!	#NULL!	대�	0	0	0	0	0	28.4	0	1	1	#NULL!	#NULL!	N	0	31.2857	0	1405	1	1	28	42	10	Vaccum	0		0	0	0
336	1	2019-11-19	2019-11-19	2019	11	3	0	0	52	31	6.8	#NULL!	4.9	338	4	3.1	12.9	0.45	7.19	#NULL!	#NULL!	대�	0	0	0	0	0	17.5	1	1	2	14	17.3	N	0	28.2857	0	1090	1	1	26	35	4	C	1	PROM	1	1	0
337	0	2019-11-19	2019-11-19	2019	11	3	0	0	52	1	7.4	#NULL!	4.3	173	4	3.2	21.6	0.74	7.37	#NULL!	#NULL!	대�	0	0	0	0	0	19.1	1	1	2	41	22	N	0	28.2857	0	1355	1	1	25	38	8	C	1		1	0	0
356	1	2019-12-15	2019-12-15	2019	12	4	0	0	33	1	7	4.1	6.1	198	4.2	3	10.2	0.62	7.377	#NULL!	#NULL!	대�	0	0	0	0	0	50.3	0	0	0	#NULL!	#NULL!	N	0	30.8571	0	1440	1	1	28	41	10	V	0		0	0	0
159	0	2019-03-05	2019-03-05	2019	3	1	0	0	51	1	7.9	#NULL!	6.4	117	4.2	3.1	13.1	0.85	7.28	#NULL!	#NULL!	대�	0	0	0	0	11	20	0	1	1	34	29.1	N	0	32	1	1225	1	1	27	38.5	6	C	1	Polyhydramnios	0	0	0
178	0	2019-04-13	2019-04-13	2019	4	1	0	0	48	2	8.3	#NULL!	4.5	126	50	3.7	25	0.77	7.5	#NULL!	#NULL!	대�	0	0	0	0	9	9.4	1	1	3	30	22.8	N	0	32	1	1360	1	1	29	36.5	9	C	1	PROM, Hypertension	1	1	1
157	0	2019-03-04	2019-03-04	2019	3	1	0	1	10	1	7.8	7.436	5.8	196	4.9	3.5	13.8	0.59	7.38	#NULL!	#NULL!	캄�	1	0	0	0	1	12.6	1	1	2	#NULL!	#NULL!	N	0	36.2857	1	2820	0	0	34.6	47.5	10	C	1	GDM, Oligohydroamnios	0	0	0
239	0	2019-07-23	2019-07-23	2019	7	2	0	0	13	1	7	#NULL!	3.6	112	5	3.2	12	1.26	7.42	#NULL!	#NULL!	대�	0	0	0	0	1	16.6	1	1	2	#NULL!	#NULL!	N	0	34	1	2240	1	0	31	46	10	V	0	PROM	0	1	0
110	1	2019-01-07	2019-01-07	2019	1	4	0	0	26	2	8.2	#NULL!	2.9	219	3.8	2.7	10.9	0.59	7.34	#NULL!	#NULL!	대�	0	0	0	0	0	11.8	1	1	2	#NULL!	#NULL!	N	0	32.4286	1	1600	1	0	29	45	9	C	1	Oligohydramnios	1	0	0
111	1	2019-01-07	2019-01-07	2019	1	4	0	0	35	1	8.9	#NULL!	4.2	235	4.9	3.5	33.1	1.11	7.53	#NULL!	#NULL!	대�	0	0	0	0	0	12.5	1	1	2	#NULL!	#NULL!	N	0	32.4286	1	1540	1	0	28	43	9	C	1	PROM	1	1	0
112	0	2019-01-08	2019-01-08	2019	1	4	0	24	0	1	7.4	#NULL!	5.7	377	4.8	3.2	22.3	0.8	7.51	#NULL!	#NULL!	대�	0	0	0	0	0	55.4	0	0	0	13	45.2	N	0	32.4286	1	1975	1	0	31.7	43	10	C	1	PROM	0	1	0
113	1	2019-01-08	2019-01-08	2019	1	4	0	0	8	1	8.4	#NULL!	6	213	5.4	3.8	12.7	0.74	#NULL!	#NULL!	#NULL!	대�	0	0	0	0	0	20.3	0	1	1	#NULL!	#NULL!	N	0	35.1429	1	2360	1	0	33	43.5	10	C	1	PROM, GDM	0	1	0
114	0	2019-01-09	2019-01-09	2019	1	4	0	0	7	4	7.5	#NULL!	6.9	248	4.9	3.8	4.7	0.53	7.46	#NULL!	#NULL!	대�	0	0	0	0	0	12.4	1	1	2	#NULL!	#NULL!	N	0	36.4286	1	3040	0	0	34	47	10	C	1	PPROM	0	1	0
115	1	2019-01-14	2019-01-14	2019	1	4	0	0	29	1	7.9	#NULL!	5.5	129	4.8	3.3	14.8	0.67	7.36	#NULL!	#NULL!	파�	1	0	0	0	0	17	1	1	2	#NULL!	#NULL!	N	0	33.5714	1	2120	1	0	33	48	10	V	0	PROM, Oligohydramnios	0	0	0
119	0	2019-01-15	2019-01-15	2019	1	4	0	9	0	1	8.7	#NULL!	5.6	271	4.7	3.4	13.4	0.7	7.36	#NULL!	#NULL!	대�	0	0	0	0	0	22.7	0	1	1	#NULL!	#NULL!	N	0	35.2857	1	2770	0	0	33.1	47	10	C	1	Hypertension, GDM	0	0	1
120	0	2019-01-16	2019-01-16	2019	1	4	0	0	7	1	7	#NULL!	5.9	172	5	3.5	11.2	0.63	7.37	#NULL!	#NULL!	대�	0	0	0	0	0	5.2	1	1	3	#NULL!	#NULL!	N	0	36.1429	1	2660	0	0	32.5	48	10	C	1		0	0	0
122	1	2019-01-16	2019-01-16	2019	1	4	0	0	22	3	8	#NULL!	6.9	245	4.5	3.3	5.6	0.57	7.38	#NULL!	#NULL!	대�	0	0	0	0	0	11.9	1	1	2	#NULL!	#NULL!	N	0	34.7143	1	2050	1	0	32	43.2	10	C	1		1	0	0
123	1	2019-01-16	2019-01-16	2019	1	4	0	0	22	5	6.7	#NULL!	8.2	179	4.4	3.2	5.4	0.58	7.4	5	82.03	대�	0	0	0	0	0	14.8	1	1	2	#NULL!	#NULL!	N	0	34.7143	1	1810	1	0	29.5	41	9	C	1	Hypertension	1	0	1
124	0	2019-01-16	2019-01-16	2019	1	4	0	0	8	5	8.8	#NULL!	6.6	153	4.9	3.5	2	0.29	7.42	#NULL!	#NULL!	대�	0	0	0	0	0	15.9	1	1	2	#NULL!	#NULL!	N	0	35.2857	1	2340	1	0	31.5	45.5	9	C	1	Hypertension	0	0	1
125	0	2019-01-17	2019-01-17	2019	1	4	0	0	14	4	7.2	#NULL!	7.9	225	5	3.2	3.8	0.62	7.38	4	57.16	대�	0	0	0	0	0	10.5	1	1	2	4	9.7	N	0	33.8571	1	2150	1	0	32.5	47.5	10	C	1		0	0	0
126	0	2019-01-23	2019-01-23	2019	1	4	0	0	8	2	8	3.8	8.6	200	5.1	3.5	85	0.8	7.43	2	56.01	대�	0	0	0	0	0	13.5	1	1	2	#NULL!	#NULL!	N	0	36.5714	1	2850	0	0	31.5	50	10	C	1	PROM	0	1	0
127	1	2019-01-24	2019-01-24	2019	1	4	0	0	8	1	8.2	#NULL!	6.6	237	4.7	3.4	14.4	0.72	7.37	#NULL!	#NULL!	대�	0	0	0	0	0	4.5	1	1	3	#NULL!	#NULL!	N	0	34	1	2600	0	0	33	46.5	10	V	0	PROM, GDM	0	1	0
128	0	2019-01-26	2019-01-26	2019	1	4	0	0	32	1	6.3	#NULL!	5.6	207	4.6	3.2	15.8	0.63	7.36	#NULL!	#NULL!	대�	0	0	0	0	0	6.5	1	1	3	#NULL!	#NULL!	N	0	33.1429	1	2060	1	0	30.5	45	10	C	1	PPROM	0	1	0
129	1	2019-01-28	2019-01-28	2019	1	4	0	0	15	3	5.9	4.5	3.6	182	3.3	2.2	1.7	#NULL!	7.35	#NULL!	#NULL!	대�	0	0	0	0	0	36.5	0	0	0	#NULL!	#NULL!	N	0	35.8571	1	2230	1	0	33.5	44	8	C	1		1	0	0
130	1	2019-01-28	2019-01-28	2019	1	4	0	0	15	4	7.9	#NULL!	6.8	173	4.2	2.9	4.6	0.18	7.42	#NULL!	#NULL!	대�	0	0	0	0	0	32	0	0	0	#NULL!	#NULL!	N	0	35.8571	1	1660	1	0	30.5	41	8	C	1	Oligohydramios	1	0	0
135	1	2019-01-30	2019-01-30	2019	1	4	0	0	23	1	7.6	#NULL!	6.3	296	4.3	3	11.9	0.52	7.46	#NULL!	#NULL!	대�	0	0	0	0	0	31.8	0	0	0	#NULL!	#NULL!	N	0	35	1	2400	1	0	32	48	9	C	1	Oligohydramnios	0	0	0
138	1	2019-02-09	2019-02-09	2019	2	4	0	0	12	1	9	#NULL!	4.8	261	4	3.2	22.3	0.67	7.45	#NULL!	#NULL!	대�	0	0	0	0	0	32.2	0	0	0	#NULL!	#NULL!	N	0	33.5714	1	2250	1	0	32	43.5	10	C	1	GDM	0	0	0
140	0	2019-02-11	2019-02-11	2019	2	4	0	0	32	1	8.3	#NULL!	5.6	203	4.2	3.2	25.4	0.88	7.48	#NULL!	#NULL!	베�	1	0	0	0	0	25.6	0	1	1	#NULL!	#NULL!	N	0	32.1429	1	1835	1	0	29	44.5	10	V	0		0	0	0
142	0	2019-02-12	2019-02-12	2019	2	4	0	0	2	0	10.1	#NULL!	4.8	121	5.2	3.8	9.6	0.62	#NULL!	#NULL!	#NULL!	대�	0	0	0	0	0	27.9	0	1	1	#NULL!	#NULL!	N	0	36.8571	1	2660	0	0	33	48	9	V	0		0	0	0
144	1	2019-02-13	2019-02-13	2019	2	4	0	0	7	1	9	#NULL!	4.7	186	5.6	4	9.3	0.61	7.32	#NULL!	#NULL!	대�	0	0	0	0	0	37.3	0	0	0	#NULL!	#NULL!	N	0	34.2857	1	1920	1	0	29.5	43	10	C	1	Oligohydramnios	0	0	0
145	1	2019-02-14	2019-02-14	2019	2	4	0	0	7	2	9.1	#NULL!	7.4	245	5.1	3.3	2.3	0.46	7.52	#NULL!	#NULL!	대�	0	0	0	0	0	23.5	0	1	1	#NULL!	#NULL!	N	0	36.4286	1	2550	0	0	32	47	10	C	1	Oligohydramnios	0	0	0
147	0	2019-02-15	2019-02-15	2019	2	4	0	0	11	3	8.4	#NULL!	6.5	203	4.8	3.3	2.5	0.46	7.34	#NULL!	#NULL!	대�	0	0	0	0	0	15.8	1	1	2	#NULL!	#NULL!	N	0	34.7143	1	2170	1	0	31.5	44	10	C	1	Hypertension	0	0	1
148	1	2019-02-18	2019-02-18	2019	2	4	0	0	31	1	7.1	#NULL!	3.9	157	3.3	2.5	7.6	0.34	7.38	#NULL!	#NULL!	대�	0	0	0	0	0	21.5	0	1	1	14	25.8	N	0	32.8571	1	1370	1	1	29.5	38	10	C	1	Hypertension	1	0	1
149	1	2019-02-18	2019-02-18	2019	2	4	0	0	42	1	8.9	#NULL!	4.9	238	4.5	3.4	15.9	0.6	#NULL!	#NULL!	#NULL!	대�	0	0	0	0	0	22.3	0	1	1	#NULL!	#NULL!	N	0	32.8571	1	1620	1	0	30	45	9	C	1	Hypertension, Oligohydramnios	1	0	1
151	0	2019-02-23	2019-02-23	2019	2	4	0	0	42	1	7.9	3.5	4.2	89	5.1	3.4	11.4	0.91	7.521	#NULL!	#NULL!	대�	0	0	0	0	0	10.7	1	1	2	#NULL!	#NULL!	N	0	32.8571	1	1320	1	1	28	38.5	9	V	0		0	0	0
154	1	2019-03-03	2019-03-03	2019	3	1	0	0	19	0	8.6	#NULL!	5.4	273	4.8	3.5	15.1	0.59	7.29	#NULL!	#NULL!	대�	0	0	0	0	0	37.6	0	0	0	#NULL!	#NULL!	N	0	35.1429	1	2190	1	0	33	45	10	C	1	Oligohydramnios, Hypertension	1	0	1
155	1	2019-03-03	2019-03-03	2019	3	1	0	0	26	3	8.6	#NULL!	6.4	385	5.6	3.6	8.3	0.57	#NULL!	#NULL!	#NULL!	대�	0	0	0	0	0	36.1	0	0	0	#NULL!	#NULL!	N	0	35.1429	1	2420	1	0	34.5	47	8	C	1		1	0	0
156	1	2019-03-03	2019-03-03	2019	3	1	0	0	3	1	7.4	#NULL!	6.6	162	4.9	3.5	13	0.7	7.41	#NULL!	#NULL!	대�	0	0	0	0	0	18.2	1	1	2	#NULL!	#NULL!	N	0	36.4286	1	3010	0	0	36	47.5	8	C	1		0	0	0
162	0	2019-03-19	2019-03-19	2019	3	1	0	0	11	1	7.3	#NULL!	6.6	184	5.4	3.6	27.6	1.01	7.42	#NULL!	#NULL!	베�	1	0	0	0	0	27.9	0	1	1	#NULL!	#NULL!	N	0	35	1	2610	0	0	31	49	10	V	0		0	0	0
167	1	2019-03-27	2019-03-27	2019	3	1	0	0	9	3	8.6	#NULL!	6.4	206	4.1	3.3	1.7	0.4	7.57	#NULL!	#NULL!	대�	0	0	0	0	0	21.2	0	1	1	#NULL!	#NULL!	N	0	36.8571	1	2240	1	0	32	46	9	C	1	GDM	0	0	0
168	0	2019-03-29	2019-03-29	2019	3	1	0	0	20	2	8.1	#NULL!	4.7	318	4.5	3.3	23.1	0.85	7.39	#NULL!	#NULL!	대�	0	0	0	0	0	10.6	1	1	2	#NULL!	#NULL!	N	0	33.7143	1	2225	1	0	32.5	44.5	10	V	0	Oligohydramnios	0	0	0
169	1	2019-03-31	2019-03-31	2019	3	1	0	0	10	3	8	#NULL!	6.6	121	4.2	2.8	4.6	0.23	7.35	#NULL!	#NULL!	대�	0	0	0	0	0	35.2	0	0	0	#NULL!	#NULL!	N	0	35.4286	1	1870	1	0	31	42	9	C	1		0	0	0
170	0	2019-04-02	2019-04-02	2019	4	1	0	0	15	8	9.8	#NULL!	6.3	412	5.2	3.4	19.6	0.28	7.28	#NULL!	#NULL!	대�	0	0	0	0	0	26.5	0	1	1	#NULL!	#NULL!	N	0	33.2857	1	1860	1	0	30.7	44	9	C	1	Hypertension	0	0	1
173	0	2019-04-08	2019-04-08	2019	4	1	0	0	21	0	9.2	#NULL!	5.1	172	5	3.5	10.7	0.6	7.29	#NULL!	#NULL!	대�	0	0	0	0	0	7.8	1	1	3	#NULL!	#NULL!	N	0	35.8571	1	1545	1	0	31	41	10	C	1	GDM	0	0	0
176	1	2019-04-11	2019-04-11	2019	4	1	0	0	25	3	9.1	#NULL!	7.2	150	4.7	3.4	1.7	0.35	7.36	#NULL!	#NULL!	대�	0	0	0	0	0	21.6	0	1	1	#NULL!	#NULL!	N	0	36.1429	1	2180	1	0	31.5	45	10	C	1	Oligohydramnios	0	0	0
177	1	2019-04-13	2019-04-13	2019	4	1	0	0	39	2	7.5	#NULL!	5.1	173	3.9	2.8	28.1	0.8	7.25	#NULL!	#NULL!	대�	0	0	0	0	0	3.4	1	1	3	30	14.4	N	0	32	1	1540	1	0	30.2	40	10	V	0	Hypertension	1	0	1
180	1	2019-04-16	2019-04-16	2019	4	1	0	0	12	0	9.7	#NULL!	5.1	259	5.9	3.9	3.2	0.57	7.19	#NULL!	#NULL!	대�	0	1	1	1	0	37.6	0	0	0	#NULL!	#NULL!	N	0	34.2857	1	1950	1	0	31	44	9	C	1	GDM	1	0	0
181	1	2019-04-16	2019-04-16	2019	4	1	0	0	12	0	8.8	#NULL!	5.4	202	4.9	3.3	3	0.46	7.22	#NULL!	#NULL!	대�	0	1	1	1	0	29.1	0	1	1	#NULL!	#NULL!	N	0	34.2857	1	2420	1	0	31.6	46.5	9	C	1	PPROM	1	1	0
182	0	2019-04-18	2019-04-18	2019	4	1	0	0	5	1	8.8	#NULL!	6	221	5.4	3.8	10.2	0.77	7.49	#NULL!	#NULL!	대�	0	0	0	0	0	11.6	1	1	2	#NULL!	#NULL!	N	0	36.5714	1	3180	0	0	35	48	9	C	1	PPROM	0	1	0
188	0	2019-04-25	2019-04-25	2019	4	1	0	0	14	1	9.1	#NULL!	5.2	165	4.3	3	7.1	0.67	7.35	#NULL!	#NULL!	대�	0	0	0	0	0	24.9	0	1	1	#NULL!	#NULL!	N	0	34.8571	1	2660	0	0	34.5	46.5	9	C	1	Hypothyroidism, Hypertension	0	0	1
189	0	2019-04-25	2019-04-25	2019	4	1	0	0	9	1	9.2	#NULL!	5.7	212	5	3.4	13.1	0.72	7.52	#NULL!	#NULL!	대�	0	0	0	0	0	37.9	0	0	0	#NULL!	#NULL!	N	0	36	1	3460	0	0	36.2	49	7	C	1		0	0	0
191	0	2019-05-02	2019-05-02	2019	5	1	0	0	10	3	9.6	#NULL!	5.7	274	5	3.5	4	0.53	7.43	#NULL!	#NULL!	대�	0	0	0	0	0	22.4	0	1	1	#NULL!	#NULL!	N	0	35.1429	1	2230	1	0	31.5	46	10	C	1		0	0	0
198	1	2019-05-15	2019-05-15	2019	5	1	0	0	12	1	9.2	#NULL!	5	185	4.9	3.4	8.5	0.57	7.338	#NULL!	#NULL!	대�	0	0	0	0	0	45.7	0	0	0	#NULL!	#NULL!	N	0	36.5714	1	1840	1	0	30.5	42	7	C	1		0	0	0
203	0	2019-05-22	2019-05-22	2019	5	1	0	0	9	4	8.4	#NULL!	6.9	233	5	3.6	2.4	0.52	7.52	#NULL!	#NULL!	대�	0	0	0	0	0	25.3	0	1	1	#NULL!	#NULL!	N	0	35.7143	1	2730	0	0	34.2	46	10	C	1		0	0	0
204	0	2019-05-22	2019-05-22	2019	5	1	0	0	7	4	8.7	#NULL!	7.1	252	5.1	3.6	3.4	0.39	7.52	#NULL!	#NULL!	대�	0	0	0	0	0	18.1	1	1	2	#NULL!	#NULL!	N	0	35.4286	1	2820	0	0	34.5	48	9	C	1	Oligohydramnios	0	0	0
206	0	2019-05-27	2019-05-27	2019	5	1	0	0	9	0	9.7	#NULL!	6.6	267	4.8	3.4	4.7	0.41	7.19	#NULL!	#NULL!	대�	0	0	0	0	0	31.1	0	0	0	#NULL!	#NULL!	N	0	34.1429	1	2770	0	0	33	49	10	C	1		0	0	0
208	0	2019-05-28	2019-05-28	2019	5	1	0	0	7	3	9.3	#NULL!	6.9	229	4.9	3.4	1.8	0.4	7.49	#NULL!	#NULL!	대�	0	0	0	0	0	30.4	0	0	0	#NULL!	#NULL!	N	0	34.7143	1	2290	1	0	32	47	10	C	1		0	0	0
210	0	2019-06-01	2019-06-01	2019	6	2	0	0	33	1	8.4	#NULL!	4.3	164	4.5	3.4	20.8	0.72	7.34	#NULL!	#NULL!	대�	0	0	0	0	0	17.1	1	1	2	15	27	N	0	33.1429	1	1685	1	0	30	42.5	10	C	1	Hypothyroidism	0	0	0
212	1	2019-06-03	2019-06-03	2019	6	2	0	0	9	2	9.8	#NULL!	6.7	280	5.1	3.7	4.1	0.5	7.393	#NULL!	#NULL!	대�	0	0	0	0	0	16.5	1	1	2	#NULL!	#NULL!	N	0	36.2857	1	2570	0	0	34	45	10	C	1	PROM	1	1	0
213	0	2019-06-03	2019-06-03	2019	6	2	0	0	20	3	8.4	#NULL!	7.3	155	4.2	2.8	2	0.2	7.443	#NULL!	#NULL!	대�	0	0	0	0	0	13.2	1	1	2	#NULL!	#NULL!	N	0	36.2857	1	1840	1	0	31.5	45	10	C	1	GDM, Hypertension, Oligohydramnios	1	0	1
216	0	2019-06-06	2019-06-06	2019	6	2	0	0	11	4	9.3	#NULL!	6.6	202	5.1	3.8	2.4	0.47	7.49	#NULL!	#NULL!	대�	0	1	1	1	0	21.1	0	1	1	#NULL!	#NULL!	N	0	34.1429	1	2170	1	0	31	47	10	C	1	PROM	0	1	0
217	0	2019-06-07	2019-06-07	2019	6	2	0	0	11	3	7.4	#NULL!	6.8	191	4.6	3.5	8.5	0.73	7.368	#NULL!	#NULL!	베�	1	0	0	0	0	17.3	1	1	2	#NULL!	#NULL!	N	0	35.2857	1	2320	1	0	32.3	45.5	9	C	1	PPROM	0	1	0
222	1	2019-06-14	2019-06-14	2019	6	2	0	0	20	1	9.8	#NULL!	2.8	130	5.1	3.3	12.3	0.7	7.53	#NULL!	#NULL!	대�	0	0	0	0	0	36.4	0	0	0	#NULL!	#NULL!	N	0	36.4286	1	1680	1	0	31	40	9	C	1	Hypertension	0	0	1
226	0	2019-06-28	2019-06-28	2019	6	2	0	0	10	0	8.9	#NULL!	5.2	188	6.3	4.2	15.3	0.76	7.413	#NULL!	#NULL!	대�	0	0	0	0	0	23.7	0	1	1	#NULL!	#NULL!	N	0	36.2857	1	1950	1	0	30.5	44.5	#NULL!	C	1	PROM	0	1	0
228	1	2019-07-02	2019-07-02	2019	7	2	0	0	22	0	9.4	#NULL!	5.1	170	5.3	3.5	10.9	0.53	7.31	#NULL!	#NULL!	대�	0	1	1	1	0	17.1	1	1	2	#NULL!	#NULL!	N	0	36.1429	1	1890	1	0	31	45	9	C	1		0	0	0
229	1	2019-07-04	2019-07-04	2019	7	2	0	0	6	3	9.7	#NULL!	7.5	227	5.1	3.8	2.9	0.64	7.5	#NULL!	#NULL!	대�	0	0	0	0	0	24.9	0	1	1	#NULL!	#NULL!	N	0	36.1429	1	2970	0	0	34	48.5	10	V	0	Oligohydramnios	0	0	0
234	0	2019-07-13	2019-07-13	2019	7	2	0	0	20	1	8	#NULL!	5.7	159	5	3.6	11.2	0.55	7.44	#NULL!	#NULL!	대�	0	0	0	0	0	7.2	1	1	3	#NULL!	#NULL!	N	0	33	1	2450	1	0	32	46	10	V	0		0	0	0
237	1	2019-07-18	2019-07-18	2019	7	2	0	0	9	3	9.5	#NULL!	7.4	169	4.7	3.3	3.2	0.63	7.41	#NULL!	#NULL!	대�	0	0	0	0	0	9.2	1	1	3	#NULL!	#NULL!	N	0	35.4286	1	2530	0	0	31.5	48	10	C	1	Oligohydramnios	0	0	0
238	1	2019-07-18	2019-07-18	2019	7	2	0	0	12	1	7.3	#NULL!	6.3	209	4.3	3.3	20.2	0.68	7.418	#NULL!	#NULL!	대�	0	0	0	0	0	25.4	0	1	1	#NULL!	#NULL!	N	0	36.4286	1	2980	0	0	34	48	9	V	0		0	0	0
240	1	2019-07-23	2019-07-23	2019	7	2	0	0	9	1	7.6	#NULL!	6.2	123	4.7	3.2	15.9	0.52	7.39	#NULL!	#NULL!	대�	0	0	0	0	0	43.4	0	0	0	#NULL!	#NULL!	N	0	36.5714	1	2900	0	0	33	52	6	V	0		0	0	0
245	1	2019-07-31	2019-07-31	2019	7	2	0	0	29	0	8.6	#NULL!	5.9	227	3.8	2.9	8	0.44	7.32	#NULL!	#NULL!	대�	0	0	0	0	0	25	0	1	1	27	23.9	N	0	33.2857	1	2060	1	0	32	45.5	10	C	1	GDM	1	0	0
246	1	2019-07-31	2019-07-31	2019	7	2	0	0	29	0	8.8	#NULL!	5.8	249	4.2	3	7	0.17	7.235	#NULL!	#NULL!	대�	0	0	0	0	0	27.5	0	1	1	27	33.5	N	0	33.2857	1	1740	1	0	31.5	43.5	9	C	1	Oligohydramios	1	0	0
247	1	2019-07-31	2019-07-31	2019	7	2	0	0	14	0	8.8	#NULL!	4.9	164	4.7	3.1	11.1	0.71	7.37	#NULL!	#NULL!	대�	0	0	0	0	0	38.1	0	0	0	#NULL!	#NULL!	N	0	34.4286	1	2040	1	0	31.5	46	9	C	1	PROM, Oligohydramnios	1	1	0
248	1	2019-07-31	2019-07-31	2019	7	2	0	0	16	0	8.6	#NULL!	4.5	210	5.2	3.3	10.9	0.81	7.41	#NULL!	#NULL!	대�	0	0	0	0	0	34.1	0	0	0	#NULL!	#NULL!	N	0	34.4286	1	1850	1	0	31	42.5	9	C	1	Hypertension, Hypothyroidism, Oligohydramnios	1	0	1
251	1	2019-08-02	2019-08-02	2019	8	2	0	0	19	1	9.2	#NULL!	5.7	185	4.9	3.3	8.3	0.61	7.28	#NULL!	#NULL!	대�	0	0	0	0	0	57.9	0	0	0	#NULL!	#NULL!	N	0	36.1429	1	1960	1	0	31	44	10	V	0		0	0	0
252	1	2019-08-02	2019-08-02	2019	8	2	0	0	18	1	8.2	#NULL!	5.3	167	4.8	3.4	23.9	0.78	7.425	#NULL!	#NULL!	베�	1	0	0	0	0	19.9	1	1	2	#NULL!	#NULL!	N	0	34.4286	1	1990	1	0	31	43.5	7	C	1	PPRO, GDM	0	1	0
253	0	2019-08-03	2019-08-03	2019	8	2	0	0	7	3	9.3	#NULL!	5.8	173	5.8	3.8	24.5	0.38	7.383	#NULL!	#NULL!	베�	1	0	0	0	0	22.7	0	1	1	#NULL!	#NULL!	N	0	35	1	3040	0	0	33.5	48.5	9	V	0		0	0	0
256	1	2019-08-09	2019-08-09	2019	8	2	0	0	7	3	9.3	#NULL!	8.3	203	4.7	3.6	4.9	0.57	7.372	#NULL!	#NULL!	대�	0	0	0	0	0	32.4	0	0	0	#NULL!	#NULL!	N	0	34.7143	1	2780	0	0	34	47.5	9	C	1	GDM	0	0	0
257	0	2019-08-10	2019-08-10	2019	8	2	0	0	11	2	8.3	#NULL!	7.7	208	4.7	3.6	6.4	0.7	7.379	#NULL!	#NULL!	대�	0	0	0	0	0	40	0	0	0	#NULL!	#NULL!	N	0	36.1429	1	2920	0	0	32	51.5	10	V	0	Oligohydramnios	0	0	0
258	1	2019-08-11	2019-08-11	2019	8	2	0	0	30	2	9.1	#NULL!	5.2	205	5	3.3	30.7	0.28	7.315	#NULL!	#NULL!	대�	0	0	0	0	0	27.5	0	1	1	27	14.2	N	0	34.2857	1	1550	1	0	35	53.4	10	V	0	PROM, GDM	0	1	0
259	0	2019-08-11	2019-08-11	2019	8	2	0	0	9	3	9.4	#NULL!	7.4	213	4.7	3.3	2.7	0.25	7.305	#NULL!	#NULL!	대�	0	0	0	0	0	28.7	0	1	1	#NULL!	#NULL!	N	0	35.4286	1	2190	1	0	31.7	44	9	V	0	PPROM	0	1	0
262	1	2019-08-16	2019-08-16	2019	8	2	0	0	8	0	9.4	#NULL!	5	136	5.2	3.5	8	0.42	7.35	#NULL!	#NULL!	대�	0	0	0	0	0	19.8	1	1	2	#NULL!	#NULL!	N	0	34.8571	1	2140	1	0	31	45	10	V	0	maternal lupus	1	0	0
263	1	2019-08-16	2019-08-16	2019	8	2	0	0	13	0	9.2	#NULL!	5.3	131	5.4	3.7	9	0.46	7.44	#NULL!	#NULL!	대�	0	0	0	0	0	24.8	0	1	1	#NULL!	#NULL!	N	0	34.8571	1	1820	1	0	31	42	9	C	1	PPROM	1	1	0
274	0	2019-09-06	2019-09-06	2019	9	3	0	0	11	2	9.1	#NULL!	6.1	274	4.8	3.2	5.1	0.46	7.389	#NULL!	#NULL!	대�	0	0	0	0	0	26.3	0	1	1	#NULL!	#NULL!	N	0	36.7143	1	2710	0	0	34	50	10	V	0		0	0	0
276	0	2019-09-09	2019-09-09	2019	9	3	0	0	29	2	8.4	#NULL!	5.7	296	5.3	3.3	23.5	0.17	7.44	#NULL!	#NULL!	대�	0	0	0	0	0	15	1	1	2	#NULL!	#NULL!	N	0	33.8571	1	1780	1	0	30.6	43.5	10	V	0		0	0	0
280	0	2019-09-10	2019-09-10	2019	9	3	0	0	6	2	9	#NULL!	5.7	220	4.8	3.3	14.3	0.54	7.32	#NULL!	#NULL!	대�	0	0	0	0	0	16.8	1	1	2	#NULL!	#NULL!	N	0	35.8571	1	2820	0	0	32	45	7	C	1	Hypertension	0	0	1
282	1	2019-09-10	2019-09-10	2019	9	3	0	0	12	0	8.8	#NULL!	6.4	189	4.7	3.1	6	0.17	7.32	#NULL!	#NULL!	대�	0	멀티	1	1	0	22.9	0	1	1	#NULL!	#NULL!	N	0	33.1429	1	2350	1	0	31	48	9	V	0	Hypothyroidism	0	0	0
283	0	2019-09-10	2019-09-10	2019	9	3	0	0	15	0	8.9	#NULL!	5.8	140	4.3	3	6	0.41	7.5	#NULL!	#NULL!	대�	0	멀티	1	1	0	21.7	0	1	1	#NULL!	#NULL!	N	0	33.1429	1	2090	1	0	31	44	10	C	1	PROM	0	1	0
286	0	2019-09-13	2019-09-13	2019	9	3	0	0	22	2	7.9	#NULL!	5	152	4.5	3.2	12	0.59	7.42	#NULL!	#NULL!	대�	0	0	0	0	0	27.3	0	1	1	#NULL!	#NULL!	N	0	34	1	1680	1	0	28.5	39	10	C	1	GDM	0	0	0
287	1	2019-09-14	2019-09-14	2019	9	3	0	0	8	2	8.4	#NULL!	5	104	4.4	3.3	9.8	0.54	7.54	#NULL!	#NULL!	대�	0	0	0	0	0	34.4	0	0	0	#NULL!	#NULL!	N	0	36	1	2840	0	0	35	47	9	C	1	Hypertension	0	0	1
289	1	2019-09-18	2019-09-18	2019	9	3	0	0	9	2	9.4	#NULL!	4.5	133	4.6	3.2	24	0.7	7.39	#NULL!	#NULL!	대�	0	0	0	0	0	24.9	0	1	1	#NULL!	#NULL!	N	0	36.5714	1	2810	0	0	35.3	48	9	C	1	GDM, Hypertension	1	0	1
290	1	2019-09-18	2019-09-18	2019	9	3	0	0	9	1	8.8	#NULL!	5.1	142	4.8	3.6	10.2	0.81	7.41	#NULL!	#NULL!	대�	0	0	0	0	0	26.4	0	1	1	#NULL!	#NULL!	N	0	36.5714	1	2520	0	0	33.5	47	9	C	1		1	0	0
291	1	2019-09-19	2019-09-19	2019	9	3	0	0	6	1	8.9	#NULL!	6	196	4.8	3.5	10.8	0.74	7.337	#NULL!	#NULL!	대�	0	0	0	0	0	20.2	0	1	1	#NULL!	#NULL!	N	0	35.7143	1	2580	0	0	34	48	10	C	1		0	0	0
292	0	2019-09-22	2019-09-22	2019	9	3	0	0	12	2	9	#NULL!	7.7	150	5.2	3.6	18.9	0.8	7.39	#NULL!	#NULL!	캄�	1	0	0	0	0	41.3	0	0	0	#NULL!	#NULL!	N	0	33.8571	1	1930	1	0	30	43.3	9	C	1	PROM	0	1	0
294	1	2019-09-25	2019-09-25	2019	9	3	0	0	9	2	8	#NULL!	6	229	4.5	3.2	25.3	0.45	7.333	#NULL!	#NULL!	대�	0	0	0	0	0	16.2	1	1	2	#NULL!	#NULL!	N	0	34.7143	1	2350	1	0	32	44	10	C	1		1	0	0
295	1	2019-09-25	2019-09-25	2019	9	3	0	0	12	2	8.8	#NULL!	4.7	116	4.8	3.3	15.4	0.52	7.438	#NULL!	#NULL!	대�	0	0	0	0	0	17.6	1	1	2	#NULL!	#NULL!	N	0	34.7143	1	2090	1	0	34	42	8	V	0	PPROM	1	1	0
296	0	2019-09-26	2019-09-26	2019	9	3	0	0	5	4	9.1	#NULL!	7.5	186	4.8	3.3	2.1	0.41	7.4	#NULL!	#NULL!	대�	0	0	0	0	0	13.9	1	1	2	#NULL!	#NULL!	N	0	36.8571	1	2920	0	0	32.5	47	9	V	0	PPROM	0	1	0
297	0	2019-09-28	2019-09-28	2019	9	3	0	0	15	2	8.3	#NULL!	6.6	191	4.3	3.2	3.9	0.56	7.544	#NULL!	#NULL!	대�	0	0	0	0	0	13.4	1	1	2	#NULL!	#NULL!	N	0	36.4286	1	2270	1	0	33.5	45.5	10	C	1	PPROM, GDM	0	1	0
298	0	2019-09-30	2019-09-30	2019	9	3	0	0	11	7	7.1	3.6	7.9	269	4.6	3.3	2.5	0.48	7.325	7	37.87	대�	0	0	0	0	0	12.2	1	1	2	#NULL!	#NULL!	N	0	34.4286	1	2670	0	0	33	46	9	C	1		0	0	0
300	0	2019-10-01	2019-10-01	2019	10	3	0	0	15	1	8.4	#NULL!	6.4	170	5	3.5	17.2	0.67	7.46	#NULL!	#NULL!	베�	1	0	0	0	0	35.1	0	0	0	#NULL!	#NULL!	N	0	34	1	2520	0	0	33.5	46.5	7	C	1		0	0	0
303	0	2019-10-02	2019-10-02	2019	10	3	0	0	16	2	8.3	#NULL!	6.3	275	4.6	3.1	5.1	0.67	7.52	#NULL!	#NULL!	대�	0	1	1	1	0	44.2	0	0	0	#NULL!	#NULL!	N	0	34.5714	1	1920	1	0	30	41	10	C	1	PROM, Hypertension, Oligohydramnios	0	1	1
304	0	2019-10-04	2019-10-04	2019	10	3	0	0	12	2	7.7	#NULL!	7.7	215	4.5	3.1	7.6	0.41	7.39	#NULL!	#NULL!	대�	0	0	0	0	0	27.8	0	1	1	#NULL!	#NULL!	N	0	34.4286	1	2610	0	0	33.3	46.5	10	C	1	PROM	0	1	0
307	0	2019-10-06	2019-10-06	2019	10	3	0	0	8	2	8.5	#NULL!	4	319	4.9	3.6	9.3	0.45	7.54	#NULL!	#NULL!	대�	0	0	0	0	0	12.8	1	1	2	#NULL!	#NULL!	N	0	35	1	2450	1	0	33	46.5	10	C	1		0	0	0
309	0	2019-10-10	2019-10-10	2019	10	3	0	0	5	2	7.9	#NULL!	7.4	231	4.5	3.1	9.3	0.29	7.51	#NULL!	#NULL!	대�	0	0	0	0	0	19.2	1	1	2	#NULL!	#NULL!	N	0	35.2857	1	2890	0	0	33.5	48	10	C	1	GDM	0	0	0
310	0	2019-10-11	2019-10-11	2019	10	3	0	0	4	2	7.6	#NULL!	5.5	297	5.3	3.5	11	0.53	7.42	#NULL!	#NULL!	대�	0	0	0	0	0	9.6	1	1	3	#NULL!	#NULL!	N	0	36.2857	1	2140	1	0	33	45	10	V	0	PROM, GDM	0	1	0
313	0	2019-10-16	2019-10-16	2019	10	3	0	0	15	2	9.5	#NULL!	6.2	240	5.5	4	25.3	0.48	7.51	#NULL!	#NULL!	대�	0	0	0	0	0	37	0	0	0	#NULL!	#NULL!	N	0	36	1	2910	0	0	33.5	51	10	C	1	Hypertension	0	0	1
314	1	2019-10-17	2019-10-17	2019	10	3	0	0	7	2	7.9	#NULL!	7.4	192	5.6	3.7	27.1	0.74	7.38	#NULL!	#NULL!	대�	0	0	0	0	0	20.1	0	1	1	#NULL!	#NULL!	N	0	35.1429	1	2440	1	0	32.5	43.5	10	V	0	PROM	0	1	0
320	0	2019-10-28	2019-10-28	2019	10	3	0	0	10	2	8.1	#NULL!	5.7	150	4.5	3.2	23.1	0.41	7.45	#NULL!	#NULL!	대�	0	0	0	0	0	25.3	0	1	1	#NULL!	#NULL!	N	0	36.2857	1	2780	0	0	33	48	10	C	1		0	0	0
325	0	2019-11-08	2019-11-08	2019	11	3	0	0	7	3	9.1	#NULL!	7	237	4.4	3.3	2.7	0.72	7.41	#NULL!	#NULL!	대�	0	0	0	0	0	13.5	1	1	2	#NULL!	#NULL!	N	0	34	1	2220	1	0	32.5	46.5	10	C	1	GDM	0	0	0
326	0	2019-11-11	2019-11-11	2019	11	3	0	0	10	2	7.9	#NULL!	7.2	230	4.8	3	6	0.53	7.36	#NULL!	#NULL!	대�	0	0	0	0	0	13.4	1	1	2	#NULL!	#NULL!	N	0	35.1429	1	2830	0	0	33.5	46.3	10	C	1	PPROM	0	1	0
332	0	2019-11-14	2019-11-14	2019	11	3	0	0	8	3	8.6	#NULL!	8.4	217	4.7	3.3	4.4	0.49	7.31	#NULL!	#NULL!	대�	0	1	1	1	0	43.7	0	0	0	#NULL!	#NULL!	N	0	33.8571	1	2700	0	0	33.5	47	9	C	1		0	0	0
334	1	2019-11-15	2019-11-15	2019	11	3	0	0	10	2	9	#NULL!	6.5	167	4.9	3.4	3.3	0.46	7.49	#NULL!	#NULL!	대�	0	멀티	1	1	0	10.1	1	1	2	#NULL!	#NULL!	N	0	36.5714	1	2360	1	0	32.3	43.5	10	C	1		0	0	0
341	0	2019-12-03	2019-12-03	2019	12	4	0	0	10	2	7.7	#NULL!	6	169	4.1	2.8	3.3	0.52	7.42	#NULL!	#NULL!	대�	0	0	0	0	0	14.3	1	1	2	#NULL!	#NULL!	N	0	36.8571	1	2810	0	0	34.3	47	8	V	0	PROM	0	1	0
345	0	2019-12-05	2019-12-05	2019	12	4	0	0	5	0	9.6	#NULL!	5.3	239	4.9	3.8	7.4	0.56	7.33	#NULL!	#NULL!	대�	0	0	0	0	0	13.8	1	1	2	#NULL!	#NULL!	N	0	36.8571	1	2940	0	0	35	48	10	C	1		1	0	0
346	0	2019-12-05	2019-12-05	2019	12	4	0	0	5	0	9.6	#NULL!	5.6	132	5.1	3.7	7.3	0.54	7.34	#NULL!	#NULL!	대�	0	0	0	0	0	15.3	1	1	2	#NULL!	#NULL!	N	0	36.8571	1	2300	1	0	33.5	45	10	V	0		1	0	0
348	0	2019-12-11	2019-12-11	2019	12	4	0	0	12	2	8	4.2	5.5	223	4.3	3	13.6	0.59	7.476	#NULL!	#NULL!	대�	0	0	0	0	0	42	0	0	0	#NULL!	#NULL!	N	0	34.1429	1	2190	1	0	32	44	10	C	1		1	0	0
349	0	2019-12-11	2019-12-11	2019	12	4	0	0	12	2	8.4	4.5	7.5	194	4.9	3.6	10.2	0.73	7.41	#NULL!	#NULL!	대�	0	0	0	0	0	22	0	1	1	#NULL!	#NULL!	N	0	34.1429	1	2320	1	0	33.8	44.5	5	C	1	PROM	1	1	0
350	1	2019-12-12	2019-12-12	2019	12	4	0	0	9	2	7.8	4.5	5.5	212	4.4	3.3	32	0.71	7.489	#NULL!	#NULL!	대�	0	0	0	0	0	9.9	1	1	3	#NULL!	#NULL!	N	0	34.5714	1	3030	0	0	34.3	49	9	C	1	PROM	0	1	0
354	1	2019-12-15	2019-12-15	2019	12	4	0	0	9	4	7.1	#NULL!	7.2	192	4.7	3.5	3.9	0.22	#NULL!	#NULL!	#NULL!	대�	0	0	0	0	0	8.5	1	1	3	#NULL!	#NULL!	N	0	35.5714	1	2610	0	0	33	46	10	C	1		0	0	0
357	0	2019-12-15	2019-12-15	2019	12	4	0	0	9	1	8	#NULL!	6.1	158	4.6	3.1	17.6	0.88	7.5	#NULL!	#NULL!	대�	0	0	0	0	0	23.2	0	1	1	#NULL!	#NULL!	N	0	36	1	2360	1	0	32.5	43	8	C	1		0	0	0
358	0	2019-12-18	2019-12-18	2019	12	4	0	0	5	0	10	#NULL!	5.7	160	5.6	3.4	3.7	0.48	7.33	#NULL!	#NULL!	대�	0	0	0	0	0	27.7	0	1	1	#NULL!	#NULL!	N	0	36.5714	1	2920	0	0	34.5	47.5	10	C	1	Hypertension	0	0	1
362	1	2019-12-24	2019-12-24	2019	12	4	0	0	13	2	7.8	#NULL!	7	228	5.5	3.7	14.4	0.54	7.31	#NULL!	#NULL!	대�	0	0	0	0	0	16.1	1	1	2	#NULL!	#NULL!	N	0	34.1429	1	2510	0	0	31.5	43.5	7	C	1		1	0	0
363	1	2019-12-24	2019-12-24	2019	12	4	0	0	16	2	6.8	#NULL!	7.8	220	4.8	3.2	11.7	0.5	7.31	#NULL!	#NULL!	대�	0	0	0	0	0	13.7	1	1	2	#NULL!	#NULL!	N	0	34.1429	1	2160	1	0	30.2	44.5	10	V	0	PROM	1	1	0
369	1	2019-12-31	2019-12-31	2019	12	4	0	0	10	0	9.4	#NULL!	5.4	137	5	3.3	9.3	0.46	7.44	#NULL!	#NULL!	대�	0	0	0	0	0	23.3	0	1	1	#NULL!	#NULL!	N	0	34.4286	1	2030	1	0	31	45.5	8	C	1		1	0	0
370	0	2019-12-31	2019-12-31	2019	12	4	0	0	10	0	9.1	#NULL!	7.2	191	4.8	3.1	9.8	0.17	7.2	#NULL!	#NULL!	대�	0	0	0	0	0	17.6	1	1	2	#NULL!	#NULL!	N	0	34.4286	1	2200	1	0	32	43	8	C	1	PROM	1	1	0
131	1	2019-01-28	2019-01-28	2019	1	4	0	0	8	2	9.1	#NULL!	5.2	15	5.1	3.8	7.4	0.51	7.37	#NULL!	#NULL!	캄�	1	0	0	0	0	14.8	1	1	2	#NULL!	#NULL!	N	0	36.7143	1	2640	0	0	32.5	50	6	C	1	Oligohydramnios	0	0	0
136	1	2019-02-01	2019-02-01	2019	2	4	0	0	7	1	9.1	#NULL!	5	199	5.1	3.5	5.9	0.77	7.39	#NULL!	#NULL!	대�	0	0	0	0	0	44	0	0	0	#NULL!	#NULL!	N	0	36.8571	1	3160	0	0	33.5	51	10	V	0	PPROM, GDM	0	1	0
361	0	2019-12-23	2019-12-23	2019	12	4	0	0	4	2	8.7	#NULL!	6.5	266	4.8	3.4	5	0.54	7.34	#NULL!	#NULL!	대�	0	0	0	0	0	12.4	1	1	2	#NULL!	#NULL!	N	0	35.1429	1	2850	0	0	35	46	10	C	1		0	0	0
224	1	2019-06-19	2019-06-19	2019	6	2	0	11	6	14	10.1	#NULL!	6.7	164	5.1	3.6	6	0.27	7.38	#NULL!	#NULL!	대�	0	0	0	0	11	14.8	1	1	2	#NULL!	#NULL!	N	0	39.8571	2	3500	0	0	37	54.5	10	C	1		0	0	0
269	0	2019-08-27	2019-08-27	2019	8	2	0	10	4	10	10.4	#NULL!	5.5	264	5.5	3.6	10.9	0.17	7.43	#NULL!	#NULL!	대�	0	0	0	0	10	13.1	1	1	2	#NULL!	#NULL!	N	0	37.8571	2	2530	0	0	34	44.5	10	V	0		0	0	0
163	1	2019-03-21	2019-03-21	2019	3	1	0	8	6	8	9.8	#NULL!	7.2	180	5.9	4.2	8	0.17	7.4	#NULL!	#NULL!	대�	0	0	0	0	8	25.1	0	1	1	#NULL!	#NULL!	N	0	40.2857	2	3240	0	0	34.6	51.5	9	V	0	PPROM	0	1	0
171	0	2019-04-02	2019-04-02	2019	4	1	0	6	7	6	9.6	4.7	7.2	178	5.1	3.8	2.2	0.34	7.23	#NULL!	#NULL!	대�	0	0	0	0	8	20	0	1	1	#NULL!	#NULL!	N	0	40	2	3355	0	0	65.4	51	9	C	1	PROM	0	1	0
271	0	2019-08-28	2019-08-28	2019	8	2	0	7	11	7	9.1	#NULL!	6.3	130	4.6	3	4.6	0.19	7.49	#NULL!	#NULL!	대�	0	0	0	0	7	12.8	1	1	2	#NULL!	#NULL!	N	0	38.4286	2	2530	0	0	33	47	10	C	1		0	0	0
160	0	2019-03-05	2019-03-05	2019	3	1	0	6	4	6	7.4	3.5	9.2	203	5.2	3.5	3	0.27	7.67	9	75.8	대�	0	0	0	0	6	7.8	1	1	3	9	9	N	0	39.7143	2	2650	0	0	34.5	48	9	C	1	Oligohydramnios	0	0	0
264	0	2019-08-16	2019-08-16	2019	8	2	0	6	14	6	5.9	2.6	10.1	269	5	3.4	3	0.17	7.437	6	70.89	대�	0	0	0	0	6	14.5	1	1	2	20	25.4	N	0	38.2857	2	3000	0	0	35	51	9	C	1	PPROM	0	1	0
338	1	2019-11-19	2019-11-19	2019	11	3	0	6	4	9	10	#NULL!	9.1	197	5	3.4	3.7	0.17	7.41	#NULL!	#NULL!	대�	0	0	0	0	6	19.1	1	1	2	#NULL!	#NULL!	N	0	37.8571	2	2620	0	0	33	49.5	8	C	1		0	0	0
161	1	2019-03-08	2019-03-08	2019	3	1	0	2	6	4	7.4	3.7	8.5	174	4.6	3.2	4.2	0.3	7.5	#NULL!	#NULL!	베�	1	0	0	0	4	11.9	1	1	2	#NULL!	#NULL!	N	0	39.7143	2	2620	0	0	32.5	47	10	C	1	GDM	0	0	0
219	0	2019-06-12	2019-06-12	2019	6	2	0	0	9	4	8.9	#NULL!	7.1	161	5.2	3.1	9.1	0.24	7.289	#NULL!	#NULL!	대�	0	0	0	0	4	28.5	0	1	1	#NULL!	#NULL!	N	0	40	2	3370	0	0	35.5	51.5	9	V	0	PROM	0	1	0
225	1	2019-06-24	2019-06-24	2019	6	2	0	4	4	4	9.4	#NULL!	7.5	200	6.1	4.2	3.7	0.17	7.27	#NULL!	#NULL!	필�	1	0	0	0	4	11.4	1	1	2	#NULL!	#NULL!	N	0	39.8571	2	3850	0	0	35	51	10	C	1		0	0	0
366	1	2019-12-27	2019-12-27	2019	12	4	0	4	4	4	9.4	#NULL!	5	116	5.2	3.7	6.1	0.46	7.41	#NULL!	#NULL!	대�	0	0	0	0	4	17.8	1	1	2	#NULL!	#NULL!	N	0	38.7143	2	3005	0	0	34	46	10	C	1		0	0	0
139	0	2019-02-10	2019-02-10	2019	2	4	0	3	6	5	9.1	#NULL!	6.2	187	4.3	3.1	2.2	0.41	7.34	#NULL!	#NULL!	대�	0	0	0	0	3	19.9	1	1	2	#NULL!	#NULL!	N	0	39.4286	2	3040	0	0	32	47.5	7	C	1	PROM	0	1	0
321	0	2019-10-30	2019-10-30	2019	10	3	0	2	5	3	9.5	#NULL!	5.9	94	5.9	3.7	4.4	0.17	7.43	#NULL!	#NULL!	대�	0	0	0	0	2	16.1	1	1	2	#NULL!	#NULL!	N	0	40	2	4445	0	0	37	52.5	9	C	1		0	0	0
331	0	2019-11-13	2019-11-13	2019	11	3	0	0	6	4	8.7	#NULL!	7.2	251	4.7	3	1.9	0.36	7.34	#NULL!	#NULL!	대�	0	0	0	0	2	27.2	0	1	1	#NULL!	#NULL!	N	0	37.5714	2	2740	0	0	33	50	9	C	1		1	0	0
360	1	2019-12-18	2019-12-18	2019	12	4	0	0	9	3	7.9	#NULL!	6.5	185	4.4	3.1	3.9	0.36	7.39	#NULL!	#NULL!	대�	0	0	0	0	2	6.4	1	1	3	#NULL!	#NULL!	N	0	39.4286	2	3300	0	0	36	47	8	C	1	Hypertension	0	0	1
223	0	2019-06-18	2019-06-18	2019	6	2	0	1	19	2	8	#NULL!	7.4	171	5	3.5	6	0.45	7.43	#NULL!	#NULL!	대�	0	0	0	0	1	8.4	1	1	3	#NULL!	#NULL!	N	0	37.2857	2	2750	0	0	32.9	47	9	V	0		0	0	0
141	0	2019-02-11	2019-02-11	2019	2	4	0	1	14	1	6.6	3.2	6.6	233	4.9	3.4	20.4	0.79	7.45	#NULL!	#NULL!	대�	0	0	0	0	1	10	1	1	2	#NULL!	#NULL!	N	0	38	2	3360	0	0	36	51.5	9	C	1	GDM	0	0	0
174	0	2019-04-08	2019-04-08	2019	4	1	0	1	18	2	9.1	#NULL!	5.6	144	5.4	3.2	15.7	0.57	7.56	#NULL!	#NULL!	대�	0	0	0	0	1	21.3	0	1	1	#NULL!	#NULL!	N	0	39	2	2900	0	0	32.8	45.5	9	C	1	Hypertension, Oligohydramnios	0	0	1
233	0	2019-07-12	2019-07-12	2019	7	2	0	1	7	1	9.3	#NULL!	4.6	144	4.8	3.5	7	0.53	7.402	#NULL!	#NULL!	대�	0	0	0	0	1	13.6	1	1	2	#NULL!	#NULL!	N	0	39.5714	2	3455	0	0	33	53	10	C	1		0	0	0
261	0	2019-08-13	2019-08-13	2019	8	2	0	0	7	3	9.4	#NULL!	6.4	134	5	3.5	2.3	0.33	7.33	#NULL!	#NULL!	대�	0	0	0	0	1	24.8	0	1	1	#NULL!	#NULL!	N	0	38.7143	2	3830	0	0	35.5	53	10	C	1		0	0	0
327	1	2019-11-11	2019-11-11	2019	11	3	0	0	8	1	8.7	#NULL!	6	267	5	3.7	12.8	0.61	7.43	#NULL!	#NULL!	대�	0	0	0	0	1	16.3	1	1	2	#NULL!	#NULL!	N	0	37.5714	2	2640	0	0	32	48	10	C	1	Hypertension	0	0	1
333	0	2019-11-15	2019-11-15	2019	11	3	0	1	11	2	7.7	#NULL!	9.5	111	4.3	2.7	9	0.72	7.46	#NULL!	#NULL!	대�	0	0	0	0	1	20.4	0	1	1	#NULL!	#NULL!	N	0	38.5714	2	2720	0	0	32.5	45	10	C	1	PPROM	0	1	0
352	1	2019-12-13	2019-12-13	2019	12	4	0	0	7	1	8.8	4.4	6.4	180	5	3.5	3.8	0.43	7.41	#NULL!	#NULL!	대�	0	1	1	1	1	18.2	1	1	2	#NULL!	#NULL!	N	0	39	2	2820	0	0	33	48	10	C	1		0	0	0
353	1	2019-12-13	2019-12-13	2019	12	4	0	1	7	1	9.8	4.6	5.3	224	5.6	3.9	10	0.74	7.47	#NULL!	#NULL!	대�	0	0	0	0	1	49	0	0	0	#NULL!	#NULL!	N	0	38.2857	2	3140	0	0	33.5	48	10	V	0		0	0	0
344	1	2019-12-05	2019-12-05	2019	12	4	0	1	6	1	9.3	4.6	7.2	195	5	3.4	12.2	#NULL!	7.41	#NULL!	#NULL!	대�	0	0	0	0	1	11.4	1	1	2	#NULL!	#NULL!	N	0	38	2	3530	0	0	35.5	51.5	8	C	1		0	0	0
108	0	2019-01-02	2019-01-02	2019	1	4	0	0	10	5	8.5	#NULL!	7.4	138	4.8	3.3	2.8	0.31	7.42	#NULL!	#NULL!	대�	0	0	0	0	0	21.9	0	1	1	#NULL!	#NULL!	N	0	38	2	2740	0	0	34.6	49	10	C	1	Hypothyrodism	0	0	0
109	0	2019-01-05	2019-01-05	2019	1	4	0	0	6	0	8.4	#NULL!	4.1	141	4.8	3.4	6.7	0.53	7.49	#NULL!	#NULL!	대�	0	0	0	0	0	23.3	0	1	1	#NULL!	#NULL!	N	0	38.4286	2	2080	1	0	32.3	45.5	9	C	1		0	0	0
116	0	2019-01-14	2019-01-14	2019	1	4	0	3	0	3	8.8	#NULL!	7.7	197	5	3.3	4.6	0.39	7.38	#NULL!	#NULL!	대�	0	0	0	0	0	11.2	1	1	2	#NULL!	#NULL!	N	0	39	2	3330	0	0	36	49	6	C	1	GDM, Hypertension	0	0	1
117	1	2019-01-14	2019-01-14	2019	1	4	0	0	10	5	6.8	#NULL!	8.1	137	5.5	2.6	2.9	0.39	7.38	4	34.48	대�	0	0	0	0	0	5.7	1	1	3	44	29.3	N	0	39.2857	2	3330	0	0	36	49.5	10	C	1		0	0	0
121	0	2019-01-16	2019-01-16	2019	1	4	0	0	8	5	7.8	#NULL!	7.3	124	5.3	3.5	5.1	0.33	7.35	5	34.5	대�	0	0	0	0	0	15.2	1	1	2	5	16.2	N	0	39.5714	2	3450	0	0	35.9	49.5	10	C	1	GDM, Hypertension	0	0	1
132	1	2019-01-29	2019-01-29	2019	1	4	0	0	4	3	8.6	#NULL!	7.6	187	5	3.5	1.8	0.3	7.58	#NULL!	#NULL!	베�	1	0	0	0	0	25.8	0	1	1	#NULL!	#NULL!	N	0	38.2857	2	2860	0	0	35	51	10	C	1		0	0	0
134	1	2019-01-30	2019-01-30	2019	1	4	0	0	16	3	8.7	#NULL!	7.3	264	4.2	3.1	1.9	0.46	7.25	#NULL!	#NULL!	대�	0	0	0	0	0	45	0	0	0	#NULL!	#NULL!	N	0	38.5714	2	2590	0	0	33.5	48	6	C	1	Hypertension	0	0	1
137	0	2019-02-01	2019-02-01	2019	2	4	0	0	11	4	9.1	#NULL!	8	129	5	3.4	1.8	0.34	7.46	#NULL!	#NULL!	대�	0	0	0	0	0	54.3	0	0	0	#NULL!	#NULL!	N	0	39.1429	2	3700	0	0	35.5	53	10	C	1		0	0	0
146	0	2019-02-15	2019-02-15	2019	2	4	0	0	7	3	8.3	#NULL!	7.2	164	5.6	3.1	2	#NULL!	#NULL!	#NULL!	#NULL!	대�	0	0	0	0	0	19.9	1	1	2	#NULL!	#NULL!	N	0	38.1429	2	2780	0	0	34.5	49	10	C	1		0	0	0
153	0	2019-02-24	2019-02-24	2019	2	4	0	0	11	5	9.2	#NULL!	5.9	160	5	3.2	4	0.22	#NULL!	#NULL!	#NULL!	대�	0	0	0	0	0	27.1	0	1	1	#NULL!	#NULL!	N	0	38.5714	2	2680	0	0	33	47	9	C	1	PPROM	0	1	0
164	1	2019-03-22	2019-03-22	2019	3	1	0	0	4	0	9.1	#NULL!	4.4	147	4.7	3.1	8	0.59	7.45	#NULL!	#NULL!	대�	0	1	1	1	0	21	0	1	1	#NULL!	#NULL!	N	0	37.4286	2	2750	0	0	33.5	46	10	C	1		0	0	0
165	0	2019-03-23	2019-03-23	2019	3	1	0	0	9	1	7.4	#NULL!	4.7	108	4.3	3.1	12	0.72	7.45	#NULL!	#NULL!	대�	0	0	0	0	0	11.3	1	1	2	#NULL!	#NULL!	N	0	38.1429	2	3360	0	0	33.9	52	10	C	1	Oligohydramnios	0	0	0
172	0	2019-04-04	2019-04-04	2019	4	1	0	0	8	0	9.1	#NULL!	5.9	153	4.5	3	8.6	0.46	7.28	#NULL!	#NULL!	대�	0	0	0	0	0	8.8	1	1	3	17	17.2	N	0	37.1429	2	3790	0	0	36.5	50	10	V	0	GDM	0	0	0
175	0	2019-04-10	2019-04-10	2019	4	1	0	0	16	34	7.8	#NULL!	6.6	102	5.2	3.7	57.8	0.58	7.39	#NULL!	#NULL!	대�	0	0	0	0	0	12.3	1	1	2	43	70	N	0	39.1429	2	2250	1	0	31.5	48	10	C	1		0	0	0
183	0	2019-04-18	2019-04-18	2019	4	1	0	0	8	1	9.3	#NULL!	5.8	125	5.4	3.8	8.1	0.62	7.44	#NULL!	#NULL!	대�	0	0	0	0	0	37.8	0	0	0	#NULL!	#NULL!	N	0	39.4286	2	3600	0	0	35	52	10	C	1		0	0	0
185	0	2019-04-24	2019-04-24	2019	4	1	0	0	7	0	9.7	#NULL!	5.9	196	5.1	3.6	7.3	0.7	7.28	#NULL!	#NULL!	대�	0	0	0	0	0	18.4	1	1	2	#NULL!	#NULL!	N	0	37.8571	2	3360	0	0	35	52	10	C	1		0	0	0
186	1	2019-04-24	2019-04-24	2019	4	1	0	0	7	1	8.6	#NULL!	5.3	383	5.2	3.8	18.2	0.92	7.47	#NULL!	#NULL!	대�	0	0	0	0	0	12.5	1	1	2	#NULL!	#NULL!	N	0	38	2	3580	0	0	34.5	51.5	10	C	1		0	0	0
187	1	2019-04-25	2019-04-25	2019	4	1	0	0	7	4	9.6	#NULL!	6.5	131	5.2	3.6	2.1	0.3	7.51	#NULL!	#NULL!	대�	0	0	0	0	0	20.4	0	1	1	#NULL!	#NULL!	N	0	39.5714	2	3700	0	0	35	53	9	C	1	GDM	0	0	0
192	0	2019-05-04	2019-05-04	2019	5	1	0	0	9	0	9	#NULL!	6.1	143	4.5	3.1	10.3	0.74	7.29	#NULL!	#NULL!	대�	0	0	0	0	0	9.5	1	1	3	#NULL!	#NULL!	N	0	37.7143	2	3000	0	0	34.3	49	9	C	1	PPROM, Oligohydramnios	0	1	0
193	0	2019-05-05	2019-05-05	2019	5	1	0	0	9	4	8.7	#NULL!	7.5	193	5.4	3.5	1.7	0.41	7.27	#NULL!	#NULL!	대�	0	0	0	0	0	8.7	1	1	3	#NULL!	#NULL!	N	0	39.7143	2	3740	0	0	35.5	54	10	V	0		0	0	0
194	0	2019-05-09	2019-05-09	2019	5	1	0	0	9	1	8.2	#NULL!	3.5	186	4.5	3.2	29	0.81	7.53	#NULL!	#NULL!	대�	0	0	0	0	0	9.6	1	1	3	#NULL!	#NULL!	N	0	38	2	3500	0	0	34.3	53	10	V	0		0	0	0
197	1	2019-05-14	2019-05-14	2019	5	1	0	0	6	0	10.1	#NULL!	6.4	139	6.3	4.2	6	0.47	7.24	#NULL!	#NULL!	대�	0	0	0	0	0	45.4	0	0	0	#NULL!	#NULL!	N	0	37.7143	2	2260	1	0	33	48.5	9	C	1		0	0	0
199	0	2019-05-16	2019-05-16	2019	5	1	0	0	6	1	9.6	#NULL!	4.8	177	5.5	3.9	8.9	0.72	7.31	#NULL!	#NULL!	대�	0	0	0	0	0	16.9	1	1	2	#NULL!	#NULL!	N	0	37	2	2460	1	0	32	49	9	C	1	Hypertension, Oligohydramnios	0	0	1
205	1	2019-05-25	2019-05-25	2019	5	1	0	0	10	2	8.2	#NULL!	6.1	144	4.5	3.2	21.6	0.63	7.41	#NULL!	#NULL!	대�	0	0	0	0	0	18.8	1	1	2	#NULL!	#NULL!	N	0	38	2	3180	0	0	34.3	49.5	10	C	1	PPROM	0	1	0
207	1	2019-05-27	2019-05-27	2019	5	1	0	0	8	6	9	#NULL!	5.8	258	5	3.6	4.7	0.41	7.46	#NULL!	#NULL!	대�	0	0	0	0	0	16.6	1	1	2	#NULL!	#NULL!	N	0	37.2857	2	2980	0	0	34	46.5	10	V	0		0	0	0
209	1	2019-05-30	2019-05-30	2019	5	1	0	0	5	0	9.5	#NULL!	6.5	110	6.1	4.1	4	0.53	7.178	#NULL!	#NULL!	베�	1	0	0	0	0	9.9	1	1	3	#NULL!	#NULL!	N	0	38	2	2840	0	0	32	46	10	V	0		0	0	0
211	0	2019-06-03	2019-06-03	2019	6	2	0	0	7	4	9	#NULL!	7.3	114	4.5	3.3	1.7	0.2	7.36	#NULL!	#NULL!	대�	0	0	0	0	0	20	0	1	1	#NULL!	#NULL!	N	0	38.2857	2	4240	0	0	36.8	54	9	C	1		0	0	0
214	1	2019-06-04	2019-06-04	2019	6	2	0	0	7	3	9.3	#NULL!	6.8	157	5.3	3.4	2.8	0.26	7.304	#NULL!	#NULL!	필�	1	0	0	0	0	39	0	0	0	#NULL!	#NULL!	N	0	39.7143	2	2280	1	0	34	46	10	C	1	GDM, Hypertension, Oligohydramnios	0	0	1
215	0	2019-06-05	2019-06-05	2019	6	2	0	0	7	0	9.2	#NULL!	4.8	129	6.1	3.7	9.5	0.87	7.36	#NULL!	#NULL!	대�	0	0	0	0	0	18.7	1	1	2	#NULL!	#NULL!	N	0	39.7143	2	3560	0	0	35.5	53	10	V	0	PROM	0	1	0
221	1	2019-06-13	2019-06-13	2019	6	2	0	0	4	0	10.6	#NULL!	6.5	173	5.6	3.8	8	0.45	7.34	#NULL!	#NULL!	대�	0	0	0	0	0	24.5	0	1	1	#NULL!	#NULL!	N	0	38.7143	2	2850	0	0	34	47	9	C	1		0	0	0
227	1	2019-07-01	2019-07-01	2019	7	2	0	0	11	0	8.8	#NULL!	6.8	223	4.4	3.1	6	0.75	7.207	#NULL!	#NULL!	대�	0	0	0	0	0	12.4	1	1	2	#NULL!	#NULL!	N	0	37.7143	2	2860	0	0	33	47	10	C	1	Hypertension, Oligohydramnios	0	0	1
230	0	2019-07-05	2019-07-05	2019	7	2	0	0	11	0	9	#NULL!	5.8	106	4.9	3.2	17	0.66	7.45	#NULL!	#NULL!	대�	0	0	0	0	0	16.2	1	1	2	#NULL!	#NULL!	N	0	37.1429	2	3190	0	0	34.5	48	10	C	1	GDM, Oligohydramnios	0	0	0
231	0	2019-07-10	2019-07-10	2019	7	2	0	0	12	5	6.4	#NULL!	8	225	5.4	4.1	4.6	0.48	7.3	#NULL!	29.97	대�	0	0	0	0	0	13.1	1	1	2	#NULL!	#NULL!	N	0	37.8571	2	3800	0	0	36	50	10	C	1		0	0	0
232	1	2019-07-12	2019-07-12	2019	7	2	0	0	12	0	8.8	#NULL!	6	189	4.7	3.3	9.3	0.77	7.572	#NULL!	#NULL!	대�	0	0	0	0	0	42	0	0	0	#NULL!	#NULL!	N	0	37	2	2230	1	0	31.8	45	9	C	1		0	0	0
235	0	2019-07-17	2019-07-17	2019	7	2	0	0	12	2	8.6	#NULL!	6.8	135	5.1	3.5	3.2	0.35	7.29	#NULL!	#NULL!	대�	0	0	0	0	0	23.6	0	1	1	#NULL!	#NULL!	N	0	37.7143	2	2080	1	0	30.5	41.2	9	V	0	PROM	0	1	0
236	0	2019-07-17	2019-07-17	2019	7	2	0	0	7	2	8.3	#NULL!	6.3	262	4.7	3	2.8	0.42	7.315	#NULL!	#NULL!	대�	0	0	0	0	0	19.3	1	1	2	#NULL!	#NULL!	N	0	37	2	2560	0	0	32.5	48.5	10	V	0		0	0	0
242	1	2019-07-25	2019-07-25	2019	7	2	0	0	11	2	7.8	#NULL!	5.4	169	5	3.4	15.7	0.59	7.31	#NULL!	#NULL!	대�	0	0	0	0	0	9.4	1	1	3	#NULL!	#NULL!	N	0	38	2	3340	0	0	35	49	10	C	1	GDM	0	0	0
243	0	2019-07-27	2019-07-27	2019	7	2	0	0	6	0	9	#NULL!	6.7	82	4.8	3.3	14.7	0.74	7.3	#NULL!	#NULL!	대�	0	0	0	0	0	12.4	1	1	2	#NULL!	#NULL!	N	0	37	2	3180	0	0	35	47.5	10	C	1		0	0	0
250	0	2019-08-01	2019-08-01	2019	8	2	0	0	4	2	8.8	#NULL!	6.8	213	5	3.4	6.1	0.43	7.368	#NULL!	#NULL!	대�	0	0	0	0	0	13.5	1	1	2	#NULL!	#NULL!	N	0	39.8571	2	3640	0	0	36	55	9	C	1	GDM, Polyhydramnios	0	0	0
254	0	2019-08-03	2019-08-03	2019	8	2	0	0	6	1	7	#NULL!	6.3	113	4.8	3.3	8.4	0.85	7.37	#NULL!	#NULL!	대�	0	0	0	0	0	40.5	0	0	0	#NULL!	#NULL!	N	0	38.5714	2	3460	0	0	36.3	48	9	V	0	PROM	0	1	0
260	1	2019-08-13	2019-08-13	2019	8	2	0	0	7	3	8.9	#NULL!	6	149	4.5	3.4	13.2	0.46	7.36	#NULL!	#NULL!	대�	0	0	0	0	0	18.7	1	1	2	#NULL!	#NULL!	N	0	37.8571	2	3400	0	0	36	49.5	10	C	1	PPROM, GDM	0	1	0
265	0	2019-08-17	2019-08-17	2019	8	2	0	0	9	1	8.3	#NULL!	7.1	183	5.2	3.6	13	0.65	7.33	#NULL!	#NULL!	대�	0	0	0	0	0	32.6	0	0	0	#NULL!	#NULL!	N	0	38.2857	2	4000	0	0	36.5	48	10	C	1		0	0	0
266	0	2019-08-19	2019-08-19	2019	8	2	0	0	10	3	8.7	#NULL!	6.1	204	5.4	3.9	4	0.59	7.42	#NULL!	#NULL!	대�	0	0	0	0	0	39.5	0	0	0	#NULL!	#NULL!	N	0	37.1429	2	2010	1	0	30.5	44.5	10	C	1		0	0	0
267	0	2019-08-23	2019-08-23	2019	8	2	0	0	12	3	9	#NULL!	5.6	226	5	3.3	1.6	0.27	7.34	#NULL!	#NULL!	대�	0	0	0	0	0	12.5	1	1	2	#NULL!	#NULL!	N	0	38.4286	2	2730	0	0	32.5	49	10	V	0	Oligohydramnios	0	0	0
268	1	2019-08-25	2019-08-25	2019	8	2	0	0	5	0	9.6	#NULL!	4.7	195	5.5	3.9	6.3	0.38	7.353	#NULL!	#NULL!	대�	0	0	0	0	0	24	0	1	1	#NULL!	#NULL!	N	0	39.1429	2	2840	0	0	34	49	8	C	1		0	0	0
270	0	2019-08-27	2019-08-27	2019	8	2	0	0	7	2	8.1	#NULL!	6.3	194	4.8	3.4	10.6	0.5	7.325	#NULL!	#NULL!	대�	0	0	0	0	0	22.7	0	1	1	#NULL!	#NULL!	N	0	37.7143	2	3020	0	0	35	48	#NULL!	C	1		0	0	0
272	0	2019-09-03	2019-09-03	2019	9	3	0	0	7	0	9.3	#NULL!	5	467	6.2	4.3	6.7	0.79	7.379	#NULL!	#NULL!	대�	0	0	0	0	0	21.3	0	1	1	#NULL!	#NULL!	N	0	40.4286	2	3080	0	0	34.5	49	10	C	1		0	0	0
273	0	2019-09-04	2019-09-04	2019	9	3	0	0	7	3	7.7	#NULL!	8.6	166	5.1	3.2	2.8	0.3	7.42	#NULL!	#NULL!	베�	1	0	0	0	0	16.8	1	1	2	#NULL!	#NULL!	N	0	39.1429	2	3740	0	0	34.5	51.5	10	C	1		0	0	0
277	0	2019-09-09	2019-09-09	2019	9	3	0	0	25	2	7.7	#NULL!	4.9	99	4.9	3.1	26.6	0.56	7.443	#NULL!	#NULL!	대�	0	0	0	0	0	19.3	1	1	2	#NULL!	#NULL!	N	0	38.7143	2	3300	0	0	33.2	51	9	C	1	Hypertnesion	0	0	1
284	0	2019-09-11	2019-09-11	2019	9	3	0	0	13	2	7.4	#NULL!	4.7	248	4.8	3	39	1.09	7.18	#NULL!	#NULL!	대�	0	0	0	0	0	22.5	0	1	1	#NULL!	#NULL!	N	0	37.1429	2	2660	0	0	32.5	49.5	10	C	1	PROM	0	1	0
285	1	2019-09-11	2019-09-11	2019	9	3	0	0	11	1	9.2	#NULL!	5.7	235	4.8	3.5	7.8	0.66	7.32	#NULL!	#NULL!	대�	0	0	0	0	0	27.6	0	1	1	#NULL!	#NULL!	N	0	37.5714	2	3740	0	0	36	51	9	C	1		0	0	0
288	1	2019-09-18	2019-09-18	2019	9	3	0	0	6	1	9.5	#NULL!	5.7	148	5.5	3.7	12.8	0.52	7.262	#NULL!	#NULL!	대�	0	1	1	1	0	34.8	0	0	0	#NULL!	#NULL!	N	0	37.7143	2	4370	0	0	35	55	10	C	1		0	0	0
305	0	2019-10-04	2019-10-04	2019	10	3	0	0	16	2	8.9	#NULL!	5.9	240	4.9	3.2	13.7	1.58	7.47	#NULL!	#NULL!	대�	0	0	0	0	0	32.7	0	0	0	#NULL!	#NULL!	N	0	38.8571	2	2970	0	0	34.5	49	10	C	1	PPROM	0	1	0
306	0	2019-10-04	2019-10-04	2019	10	3	0	0	5	2	9.3	#NULL!	5.2	133	4.6	3.1	12.8	0.5	7.45	#NULL!	#NULL!	대�	0	0	0	0	0	28.4	0	1	1	#NULL!	#NULL!	N	0	38.4286	2	3050	0	0	34.2	48	10	V	0	Oligohydramnios	0	0	0
311	1	2019-10-11	2019-10-11	2019	10	3	0	0	8	3	9	#NULL!	7.3	188	5.5	3.8	2.8	0.26	7.47	#NULL!	#NULL!	대�	0	0	0	0	0	18.3	1	1	2	#NULL!	#NULL!	N	0	37.8571	2	2300	1	0	32	45	10	V	0	PPROM	0	1	0
315	1	2019-10-18	2019-10-18	2019	10	3	0	0	4	3	8.8	#NULL!	7.9	173	4.9	3.3	2.1	0.32	7.33	#NULL!	#NULL!	대�	0	0	0	0	0	10	1	1	2	#NULL!	#NULL!	N	0	39.4286	2	2930	0	0	33	50	10	V	0	PPROM, GDM	0	1	0
316	1	2019-10-18	2019-10-18	2019	10	3	0	0	4	3	8.9	#NULL!	6.1	163	4.9	3.5	2	0.27	7.47	#NULL!	#NULL!	대�	0	0	0	0	0	20.4	0	1	1	#NULL!	#NULL!	N	0	37	2	2470	1	0	34.2	46	10	V	0		0	0	0
319	1	2019-10-25	2019-10-25	2019	10	3	0	0	5	3	7.5	#NULL!	7.8	222	4.5	3.2	2.6	0.39	7.33	#NULL!	#NULL!	대�	0	0	0	0	0	13.8	1	1	2	#NULL!	#NULL!	N	0	38	2	3510	0	0	35.5	51	10	C	1	GDM	0	0	0
323	0	2019-10-31	2019-10-31	2019	10	3	0	0	8	0	8.7	#NULL!	7.4	159	5.2	3.8	8.4	0.34	7.32	#NULL!	#NULL!	대�	0	0	0	0	0	21	0	1	1	#NULL!	#NULL!	N	0	37.8571	2	3800	0	0	36.5	52.5	3	C	1	Hypertension	0	0	1
328	0	2019-11-12	2019-11-12	2019	11	3	0	0	8	3	9	#NULL!	8.2	174	5.1	3.4	2	0.34	7.42	#NULL!	#NULL!	베�	1	0	0	0	0	14.7	1	1	2	#NULL!	#NULL!	N	0	39.4286	2	3290	0	0	32.8	48	10	C	1	Oligohydramnios	0	0	0
329	1	2019-11-13	2019-11-13	2019	11	3	0	0	9	0	8	#NULL!	6.8	282	5.1	3.4	12	0.75	7.37	#NULL!	#NULL!	대�	0	0	0	0	0	26.2	0	1	1	#NULL!	#NULL!	N	0	37.8571	2	3000	0	0	34	48.5	9	V	0		0	0	0
330	1	2019-11-13	2019-11-13	2019	11	3	0	0	6	4	9.2	#NULL!	7.8	15	5.1	3.4	2.1	0.34	#NULL!	#NULL!	#NULL!	대�	0	0	0	0	0	34.7	0	0	0	#NULL!	#NULL!	N	0	37.5714	2	2300	1	0	32.5	45.5	8	C	1		1	0	0
339	0	2019-11-24	2019-11-24	2019	11	3	0	0	3	2	9.3	#NULL!	7.6	207	5.3	3.8	4.5	0.48	7.38	#NULL!	#NULL!	대�	0	0	0	0	0	31.3	0	0	0	#NULL!	#NULL!	N	0	37.4286	2	2680	0	0	32.5	47	#NULL!	C	1		0	0	0
340	0	2019-11-28	2019-11-28	2019	11	3	0	0	9	4	7.7	#NULL!	8.7	150	4.6	3.3	6.5	0.53	7.347	#NULL!	#NULL!	대�	0	0	0	0	0	13.8	1	1	2	#NULL!	#NULL!	N	0	37.4286	2	3740	0	0	34.5	50	10	V	0	GDM	0	0	0
342	0	2019-12-03	2019-12-03	2019	12	4	0	0	9	0	9.4	#NULL!	4.7	234	5.8	3.8	13	0.49	7.37	#NULL!	#NULL!	대�	0	0	0	0	0	22.8	0	1	1	#NULL!	#NULL!	N	0	37.2857	2	2100	1	0	33.5	46	9	C	1	Hypothyroidism	0	0	0
343	1	2019-12-04	2019-12-04	2019	12	4	0	0	6	0	9.8	#NULL!	5.1	198	5.4	3.7	8	0.51	7.27	#NULL!	#NULL!	대�	0	0	0	0	0	26.8	0	1	1	#NULL!	#NULL!	N	0	39.4286	2	3400	0	0	36	50	10	C	1	Oligohydramios	0	0	0
347	1	2019-12-11	2019-12-11	2019	12	4	0	0	10	2	7.1	4.1	7.6	249	5.3	3.4	7	#NULL!	7.28	2	23.66	대�	0	0	0	0	0	14	1	1	2	2	14.3	N	0	37.4286	2	2480	1	0	33.8	47	9	V	0		0	0	0
355	1	2019-12-15	2019-12-15	2019	12	4	0	0	11	0	8.1	#NULL!	6	4.22	4.7	3.2	12.2	0.9	7.37	#NULL!	#NULL!	대�	0	0	0	0	0	18.6	1	1	2	#NULL!	#NULL!	N	0	38.8571	2	2900	0	0	34	49	8	C	1		0	0	0
359	0	2019-12-18	2019-12-18	2019	12	4	0	0	22	8	8	#NULL!	6.4	268	4.8	3.4	3.1	0.29	7.34	#NULL!	#NULL!	대�	0	0	0	0	0	22.4	0	1	1	#NULL!	#NULL!	N	0	37	2	4020	0	0	34	50	10	C	1	Hypertension	0	0	1
364	0	2019-12-24	2019-12-24	2019	12	4	0	0	9	2	9	#NULL!	6	215	4.9	3.6	#NULL!	0.41	7.32	#NULL!	#NULL!	대�	0	0	0	0	0	7.6	1	1	3	#NULL!	#NULL!	N	0	38.8571	2	3080	0	0	34.5	53	10	V	0	PROM	0	1	0
365	0	2019-12-26	2019-12-26	2019	12	4	0	0	10	2	8.4	#NULL!	4.9	166	4.7	3	14.7	0.6	7.31	#NULL!	#NULL!	대�	0	0	0	0	0	26.9	0	1	1	#NULL!	#NULL!	N	0	37.2857	2	2670	0	0	34	46	10	V	0	Hypertension, oligohydramnios	0	0	1
368	1	2019-12-31	2019-12-31	2019	12	4	0	0	13	2	9.1	#NULL!	6	131	6.1	3.9	19.9	#NULL!	#NULL!	#NULL!	#NULL!	대�	0	0	0	0	0	28	0	1	1	#NULL!	#NULL!	N	0	39.8571	2	3590	0	0	35	51.5	10	C	1	GDM, Hypothyroidism	0	0	0
107	1	2019-01-02	2019-01-02	2019	1	4	0	0	3	3	9.1	#NULL!	8.4	229	5.6	3.9	3.3	0.5	7.45	#NULL!	#NULL!	대�	0	0	0	0	0	34.6	0	0	0	#NULL!	#NULL!	N	0	38.8571	2	3630	0	0	34.6	48	8	C	1	Hypertension	0	0	1
118	0	2019-01-14	2019-01-14	2019	1	4	0	0	3	3	8.8	#NULL!	7.3	187	5.5	3.9	4.6	0.36	7.31	#NULL!	#NULL!	대�	0	0	0	0	0	4.1	1	1	3	#NULL!	#NULL!	N	0	38.1429	2	4310	0	0	36	50.5	8	C	1		0	0	0
143	0	2019-02-12	2019-02-12	2019	2	4	0	0	6	2	8.5	#NULL!	6.1	180	4.9	3.5	3.9	0.66	7.37	#NULL!	#NULL!	대�	0	0	0	0	0	6.6	1	1	3	#NULL!	#NULL!	N	0	40	2	3260	0	0	34	54	10	V	0	PPROM	0	1	0
150	0	2019-02-19	2019-02-19	2019	2	4	0	0	2	2	9.3	#NULL!	6.8	132	4.7	3.4	3.3	0.3	7.55	#NULL!	#NULL!	대�	0	0	0	0	0	37.4	0	0	0	#NULL!	#NULL!	N	0	39	2	3010	0	0	33	47.3	9	C	1	Hypertension, Oligohydramnios	0	0	1
166	1	2019-03-26	2019-03-26	2019	3	1	0	0	3	0	10.4	#NULL!	5.9	134	5.1	3.4	6	0.36	7.33	#NULL!	#NULL!	베�	1	0	0	0	0	30.1	0	0	0	#NULL!	#NULL!	N	0	37.5714	2	4030	0	0	35.5	52.5	10	C	1		0	0	0
179	0	2019-04-15	2019-04-15	2019	4	1	0	0	7	0	9.8	#NULL!	5.5	170	5.2	3.5	7	0.58	7.29	#NULL!	#NULL!	대�	0	0	0	0	0	18.6	1	1	2	#NULL!	#NULL!	N	0	38	2	3290	0	0	34.5	51.5	9	C	1	PROM, Hypertension	0	1	1
184	1	2019-04-22	2019-04-22	2019	4	1	0	0	4	2	9.1	#NULL!	6.8	144	5.6	3.7	3.5	0.17	7.43	#NULL!	#NULL!	대�	0	0	0	0	0	17.5	1	1	2	#NULL!	#NULL!	N	0	39.8571	2	2730	0	0	33	49	10	V	0		0	0	0
190	1	2019-04-29	2019-04-29	2019	4	1	0	0	5	3	8.8	#NULL!	6.3	200	4.5	3.3	3	0.39	7.33	#NULL!	#NULL!	대�	0	0	0	0	0	21.3	0	1	1	#NULL!	#NULL!	N	0	37.4286	2	2380	1	0	33	47.5	7	C	1	Polyhydramnios	0	0	0
202	0	2019-05-21	2019-05-21	2019	5	1	0	0	3	3	8.6	#NULL!	6.4	319	5.9	4.1	12	0.36	7.4	#NULL!	#NULL!	대�	0	0	0	0	0	38.2	0	0	0	#NULL!	#NULL!	N	0	40.4286	2	3060	0	0	35	49	9	V	0	PPROM, GDM	0	1	0
220	1	2019-06-13	2019-06-13	2019	6	2	0	0	3	0	9.9	#NULL!	5.4	195	5.7	3.9	7	0.49	7.281	#NULL!	#NULL!	대�	0	0	0	0	0	9.2	1	1	3	#NULL!	#NULL!	N	0	39.2857	2	3090	0	0	35.1	47	10	V	0		0	0	0
241	1	2019-07-24	2019-07-24	2019	7	2	0	0	5	2	9.2	#NULL!	7.2	146	6	4.2	4.7	0.43	7.37	#NULL!	#NULL!	대�	0	0	0	0	0	11.8	1	1	2	#NULL!	#NULL!	N	0	38.2857	2	3540	0	0	36	48.5	10	C	1	Hypothyroidism	0	0	0
244	1	2019-07-29	2019-07-29	2019	7	2	0	0	3	3	8.6	#NULL!	6.9	211	4.7	3.2	2	0.31	7.34	#NULL!	#NULL!	대�	0	0	0	0	0	25.1	0	1	1	#NULL!	#NULL!	N	0	38.1429	2	2900	0	0	33	47	10	C	1	GDM	0	0	0
255	0	2019-08-06	2019-08-06	2019	8	2	0	0	4	2	9	#NULL!	5.8	144	4.8	3.5	3	0.56	7.54	#NULL!	#NULL!	대�	0	1	1	1	0	29.5	0	1	1	#NULL!	#NULL!	N	0	37.8571	2	2960	0	0	34	49	10	C	1		0	0	0
281	0	2019-09-10	2019-09-10	2019	9	3	0	0	4	0	9.9	#NULL!	6.6	138	5.6	3.9	8	0.36	7.36	#NULL!	#NULL!	대�	0	0	0	0	0	27.4	0	1	1	#NULL!	#NULL!	N	0	37.4286	2	2990	0	0	34.2	48	8	V	0		0	0	0
293	1	2019-09-25	2019-09-25	2019	9	3	0	0	3	0	9.9	#NULL!	6	106	5.8	3.8	7	0.38	7.34	#NULL!	#NULL!	대�	0	0	0	0	0	19.9	1	1	2	#NULL!	#NULL!	N	0	38.4286	2	3090	0	0	33	48	9	V	0	PPROM	0	1	0
308	0	2019-10-08	2019-10-08	2019	10	3	0	0	3	0	10.3	#NULL!	5.5	125	5.5	3.5	9.2	0.57	7.44	#NULL!	#NULL!	대�	0	1	1	1	0	31.6	0	0	0	#NULL!	#NULL!	N	0	39	2	3360	0	0	33	52	10	C	1		0	0	0
312	0	2019-10-15	2019-10-15	2019	10	3	0	0	3	2	7.8	#NULL!	6.8	144	5	3.2	3	0.42	7.55	#NULL!	#NULL!	대�	0	0	0	0	0	23.1	0	1	1	#NULL!	#NULL!	N	0	40.4286	2	3490	0	0	34.8	49.5	8	C	1	Hypertension	0	0	1
317	0	2019-10-21	2019-10-21	2019	10	3	0	0	4	2	8.7	#NULL!	6.8	212	5	3.4	3.5	0.5	7.375	#NULL!	#NULL!	대�	0	0	0	0	0	22.8	0	1	1	#NULL!	#NULL!	N	0	37.2857	2	3030	0	0	33.5	47	10	C	1	Hypertension	1	0	1
318	0	2019-10-21	2019-10-21	2019	10	3	0	0	4	2	9.5	#NULL!	6.5	180	5	3.5	4.4	0.7	7.366	#NULL!	#NULL!	대�	0	0	0	0	0	23	0	1	1	#NULL!	#NULL!	N	0	37.2857	2	2480	1	0	33	45.5	10	C	1	GDM	1	0	0
324	1	2019-11-04	2019-11-04	2019	11	3	0	0	7	3	8.9	#NULL!	7.1	158	4.9	3.1	3.9	0.37	7.4	#NULL!	#NULL!	대�	0	0	0	0	0	18.5	1	1	2	#NULL!	#NULL!	N	0	38.4286	2	4020	0	0	36	51.5	10	C	1		0	0	0
335	0	2019-11-18	2019-11-18	2019	11	3	0	0	3	1	7.5	#NULL!	5	193	5.4	3.5	15.5	1.02	7.39	#NULL!	#NULL!	대�	0	0	0	0	0	31.6	0	0	0	#NULL!	#NULL!	N	0	37.2857	2	3070	0	0	32	50.5	10	V	0	Oligohydramnios	0	0	0
351	0	2019-12-13	2019-12-13	2019	12	4	0	0	10	2	6.7	#NULL!	6.6	229	4.4	2.8	14.2	0.75	7.35	#NULL!	#NULL!	대�	0	0	0	0	0	37.5	0	0	0	#NULL!	#NULL!	N	0	37.8571	2	3330	0	0	34.5	47	8	C	1	Hypertension	0	0	1
367	0	2019-12-27	2019-12-27	2019	12	4	0	0	3	0	9.7	#NULL!	5.3	90	5.2	3.4	10.3	0.55	7.43	#NULL!	#NULL!	대�	0	1	1	1	0	17.1	1	1	2	#NULL!	#NULL!	N	0	40.1429	2	3390	0	0	35.1	49.2	10	V	0		0	0	0
709	0	2021-04-25	2021-04-25	2021	4	1	1	0	39	2	8	4.69	4.4	280	4.3	3.1	19.7	0.55	7.319	#NULL!	#NULL!	대�	0	0	0	0	2	15.4	1	1	2	#NULL!	#NULL!	N	0	31.5714	0	1965	1	0	30.5	45	10	C	1	GDM	0	0	0
840	0	2021-10-30	2021-10-30	2021	10	3	1	0	34	0	9.2	5.41	7.2	218	4.5	3.4	5.9	0.22	7.2	#NULL!	#NULL!	대�	0	0	0	0	2	7.1	1	1	3	#NULL!	#NULL!	N	0	30.4286	0	1720	1	0	29.5	40.5	9	V	0	cord neck	0	0	0
865	0	2021-11-27	2021-11-27	2021	11	3	1	0	47	11	7.4	4.9	5.6	472	4	2.9	13.7	0.58	7.329	#NULL!	#NULL!	대�	0	0	0	0	2	35.2	0	0	0	#NULL!	#NULL!	N	0	28.5714	0	1635	1	0	28	41.5	10	C	1	oligohydramnios	0	0	0
884	0	2021-12-18	2021-12-18	2021	12	4	1	0	49	19	9.5	5.32	6	337	3.8	2.9	2	0.36	7.398	#NULL!	#NULL!	대�	0	1	1	1	2	24.6	0	1	1	#NULL!	#NULL!	N	0	29.7143	0	1495	1	1	26	39	10	C	1		0	0	0
889	0	2021-12-28	2021-12-28	2021	12	4	1	0	17	14	8.1	5.08	6.4	100	3.7	2.4	22.8	0.89	7.081	#NULL!	#NULL!	대�	0	1	1	1	1	26.4	0	1	1	#NULL!	#NULL!	T	2	24.8571	0	525	1	1	21	28.5	10	C	1	GDM	0	0	0
637	1	2021-01-11	2021-01-11	2021	1	4	1	0	85	1	7.9	5.5	3.1	105	3.2	2.1	21	0.87	7.2	#NULL!	#NULL!	대�	0	0	0	0	0	12.8	1	1	2	#NULL!	#NULL!	N	0	31.5714	0	1275	1	1	26	36.5	10	V	0	twin	0	0	0
646	0	2021-01-21	2021-01-21	2021	1	4	1	0	57	0	9.3	#NULL!	5.4	#NULL!	5.4	3.2	11.6	0.31	7.28	#NULL!	#NULL!	대�	0	0	0	0	0	20.4	0	1	1	#NULL!	#NULL!	N	0	31.7143	0	1475	1	1	29	40	9	C	1		0	0	0
648	1	2021-01-24	2021-01-24	2021	1	4	1	0	45	9	7.5	5.4	1.8	486	4	2.4	23.9	0.58	7.064	#NULL!	#NULL!	대�	0	0	0	0	0	35.9	0	0	0	#NULL!	#NULL!	Y	1	30.1429	0	510	1	1	22.5	29.4	9	V	0		0	0	0
652	0	2021-02-07	2021-02-07	2021	2	4	1	0	29	2	9.5	5	6.4	253	4.9	3.5	20.5	0.92	7.387	#NULL!	#NULL!	대�	0	0	0	0	0	19.1	1	1	2	24	24.9	N	0	31.4286	0	1800	1	0	30.5	43	10	V	0	GDM	0	0	0
657	0	2021-02-13	2021-02-13	2021	2	4	1	0	48	1	6.9	4.2	4	177	4	2.7	16.9	0.61	7.27	#NULL!	#NULL!	대�	0	0	0	0	0	15	1	1	2	#NULL!	#NULL!	N	0	31	0	1910	1	0	30.5	43	10	C	1		1	0	0
658	0	2021-02-13	2021-02-13	2021	2	4	1	0	42	1	7.6	4.5	4	227	4.1	3.1	14.2	0.84	7.261	#NULL!	#NULL!	대�	0	0	0	0	0	14.4	1	1	2	23	29.1	N	0	31	0	1945	1	0	30.3	44	8	V	0	DCDA twin, gross ROM	1	0	0
659	0	2021-02-16	2021-02-16	2021	2	4	1	0	31	3	9	5.2	4.5	203	4.8	3.4	21.2	0.84	7.36	#NULL!	#NULL!	대�	0	0	0	0	0	5.8	1	1	3	#NULL!	#NULL!	N	0	31.7143	0	1770	1	0	29.1	41	8	V	0	DCDA twin, gross ROM	0	0	0
692	0	2021-03-23	2021-03-23	2021	3	1	1	0	52	0	8.8	4.09	7	184	3.1	2.5	11	0.42	7.34	#NULL!	#NULL!	대�	0	0	0	0	0	41.1	0	0	0	#NULL!	#NULL!	N	0	29	0	1635	1	0	28	39.5	10	C	1	twin, PROM	1	1	0
697	0	2021-04-04	2021-04-04	2021	4	1	1	0	48	3	9.3	5.45	3.2	284	4.5	3.3	23.2	0.51	7.288	#NULL!	#NULL!	대�	0	0	0	0	0	8.3	1	1	3	29	36.9	N	0	30.2857	0	1545	1	0	28.3	38.5	10	V	0	GDM	0	0	0
724	0	2021-05-30	2021-05-30	2021	5	1	1	0	76	2	7.6	4.48	4.9	258	4.8	3.5	30.6	0.79	7.28	#NULL!	#NULL!	대�	0	1	1	1	0	13.1	1	1	2	#NULL!	#NULL!	N	0	27.7143	0	1170	1	1	27	5	7	C	1	IUGR, oligohydramniosis, Placental abruption	0	0	1
756	0	2021-07-16	2021-07-16	2021	7	2	1	0	70	14	8.9	5.04	4.6	797	4.7	3.1	5.2	0.2	7.257	#NULL!	#NULL!	대�	0	0	0	0	0	8.5	1	1	3	14	22.5	N	0	30.7143	0	875	1	1	24.8	35	#NULL!	V	0		0	0	0
841	0	2021-11-01	2021-11-01	2021	11	3	1	0	53	10	9.6	6.03	7.1	523	3.5	2.7	11.2	0.58	7.181	#NULL!	#NULL!	대�	0	1	1	1	0	35.9	0	0	0	28	30.8	N	0	28.1429	0	1375	1	1	27.2	38	10	C	1	oligohydramnios	0	0	0
873	0	2021-12-06	2021-12-06	2021	12	4	1	0	39	0	8.9	5.23	5.3	432	4.3	3	3.7	0.29	7.2	#NULL!	#NULL!	대�	0	1	1	1	0	20.8	0	1	1	#NULL!	#NULL!	N	0	30.7143	0	1705	1	0	30.1	42	10	C	1	materal ASD	1	0	0
874	0	2021-12-06	2021-12-06	2021	12	4	1	0	39	0	8.9	5.34	4.5	287	4.6	3.1	3.4	0.49	7.2	#NULL!	#NULL!	대�	0	1	1	1	0	26.6	0	1	1	#NULL!	#NULL!	N	0	30.7143	0	1630	1	0	29	41	9	C	1	twin	1	0	0
880	0	2021-12-13	2021-12-13	2021	12	4	1	0	73	2	9.2	5.45	3.8	141	3.7	2.4	36.8	1.22	7.1	#NULL!	#NULL!	대�	0	1	1	1	0	28.8	0	1	1	23	44.6	N	0	30.4286	0	1520	1	0	27.5	38	10	C	1	GBS+	0	0	0
800	0	2021-09-01	2021-09-01	2021	9	3	1	0	85	41	8.2	5.2	3.8	605	3.4	2.6	3	0.33	7.286	#NULL!	#NULL!	대�	0	1, 멀티	2	1	0	40.9	0	0	0	#NULL!	#NULL!	N	0	27.2857	0	900	1	1	34.5	35	9	C	1	hypercholestrolemia, HTN	1	0	1
801	0	2021-09-01	2021-09-01	2021	9	3	1	0	106	10	8.4	5.1	4.5	788	3.8	2.9	32.2	1.28	7.21	#NULL!	#NULL!	대�	0	1, 멀티	2	1	0	43	0	0	0	#NULL!	#NULL!	N	0	27.2857	0	800	1	1	24	34.9	8	C	1	twin, prolonged ROM	1	1	0
847	1	2021-11-07	2021-11-07	2021	11	3	1	2	10	2	6.4	3.7	5.7	168	5	3.3	14.1	0.61	7.39	5	74.4	대�	0	0	0	0	4	30.4	0	0	0	#NULL!	#NULL!	N	0	36.4286	1	2860	0	0	33	48.5	10	V	0	PTL	0	0	0
682	1	2021-03-13	2021-03-13	2021	3	1	1	0	9	0	10.3	#NULL!	6.3	138	5.4	3.9	7.4	0.43	7.24	#NULL!	#NULL!	대�	0	멀티	1	1	3	22.3	0	1	1	#NULL!	#NULL!	N	0	35.8571	1	2460	1	0	31.3	47	9	V	0	IIOC	0	0	0
851	0	2021-11-12	2021-11-12	2021	11	3	1	0	11	3	8.7	4.72	6.2	243	4.5	3	4.7	0.3	7.439	#NULL!	#NULL!	대�	0	1	1	1	3	25.5	0	1	1	#NULL!	#NULL!	N	0	34.7143	1	2640	0	0	32	47	10	V	0		0	0	0
864	1	2021-11-26	2021-11-26	2021	11	3	1	0	12	0	9.5	5.41	6.2	224	5.2	3.7	9.7	0.48	7.245	#NULL!	#NULL!	대�	0	1	1	1	3	18.5	1	1	2	#NULL!	#NULL!	N	0	36.8571	1	2740	0	0	34.6	47.5	10	V	0	MECONIUM STAIN	0	0	0
860	0	2021-11-22	2021-11-22	2021	11	3	1	0	4	3	9.3	5.06	6.7	172	4.7	3.2	3.5	0.43	7.511	#NULL!	#NULL!	대�	0	0	0	0	2	14.2	1	1	2	#NULL!	#NULL!	N	0	35.5714	1	2120	1	0	32.3	45	10	V	0	PTL	0	0	0
661	1	2021-02-22	2021-02-22	2021	2	4	1	1	11	1	9.6	#NULL!	7.9	134	5.2	3.5	7.8	0.54	7.2	#NULL!	#NULL!	대�	0	0	0	0	1	21.8	0	1	1	#NULL!	#NULL!	N	0	36.5714	1	3105	0	0	32.5	51	10	C	1	ROM	0	1	0
672	0	2021-03-01	2021-03-01	2021	3	1	1	0	15	3	8.2	4.7	5.8	211	4.6	3.2	25.8	0.59	7.446	#NULL!	#NULL!	대�	0	0	0	0	1	27	0	1	1	#NULL!	#NULL!	N	0	34.4286	1	2680	0	0	30	47	10	C	1	PROM	0	1	0
723	0	2021-05-20	2021-05-20	2021	5	1	1	0	71	0	8.1	#NULL!	4.6	218	4.8	3.3	9.6	0.67	7.38	#NULL!	#NULL!	대�	0	0	0	0	1	15.8	1	1	2	#NULL!	#NULL!	N	0	34.5714	1	1670	1	0	29	45	10	V	0	ROM	0	1	0
832	0	2021-10-24	2021-10-24	2021	10	3	1	0	9	2	8.3	4.82	6.7	229	4.3	3	7.2	0.39	7.378	#NULL!	#NULL!	대�	0	1	1	1	1	40	0	0	0	#NULL!	#NULL!	N	0	35.4286	1	2510	0	0	32	47	10	V	0	0	0	0	0
854	0	2021-11-16	2021-11-16	2021	11	3	1	1	8	1	8.9	4.94	5.2	228	5.1	3.4	9.3	0.64	7.328	#NULL!	#NULL!	대�	0	0	0	0	1	12.5	1	1	2	#NULL!	#NULL!	N	0	34.5714	1	2260	1	0	31.3	46	10	V	0	MECONIUM STAIN	0	0	0
859	0	2021-11-22	2021-11-22	2021	11	3	1	0	10	3	8.3	4.77	5.1	291	4.6	3.1	12.3	0.51	7.379	#NULL!	#NULL!	대�	0	1	1	1	1	9.7	1	1	3	#NULL!	#NULL!	N	0	33.1429	1	2185	1	0	30.8	45.5	7	C	1	abrupto	0	0	1
877	0	2021-12-09	2021-12-09	2021	12	4	1	0	8	3	8.6	4.63	8	229	4.4	3.2	2.3	0.34	7.33	#NULL!	#NULL!	대�	0	0	0	0	1	49.2	0	0	0	#NULL!	#NULL!	N	0	35.8571	1	2950	0	0	34.5	51	9	C	1	GDM	0	0	0
803	0	2021-09-06	2021-09-06	2021	9	3	1	1	13	1	7.6	4.44	7.7	131	4.3	3.3	13.7	0.89	7.185	#NULL!	#NULL!	대�	0	1	1	1	1	23.1	0	1	1	#NULL!	#NULL!	N	0	36.5714	1	2230	1	0	32	47	10	C	1	twin	1	0	0
869	0	2021-11-29	2021-11-29	2021	11	3	1	0	4	3	8.4	4.58	7.3	221	4.8	3	2.8	0.34	7.459	#NULL!	#NULL!	대�	0	0	0	0	1	9.6	1	1	3	#NULL!	#NULL!	N	0	36.8571	1	2430	1	0	33.2	46	10	C	1	preeclampsia	0	0	1
789	0	2021-08-19	2021-08-19	2021	8	2	1	0	11	2	9.3	5.02	7.6	267	4.5	3.4	10.4	0.65	7.423	#NULL!	#NULL!	대�	0	1, 멀티	2	1	0	37.5	0	0	0	#NULL!	#NULL!	N	0	34.7143	1	2640	0	0	34	49.5	10	C	1	HTN, GDM	0	0	1
629	1	2021-01-06	2021-01-06	2021	1	4	1	0	9	3	9.1	#NULL!	6.3	216	5.1	3.7	5.3	0.45	7.288	#NULL!	#NULL!	대�	0	0	0	0	0	11.4	1	1	2	#NULL!	#NULL!	N	0	36	1	2610	0	0	32	45	#NULL!	V	0		0	0	0
631	0	2021-01-07	2021-01-07	2021	1	4	1	0	18	0	9.3	#NULL!	4.9	199	4.9	3.4	4.7	0.45	7.32	#NULL!	#NULL!	대�	0	0	0	0	0	13.7	1	1	2	#NULL!	#NULL!	N	0	33.7143	1	1960	1	0	31.5	44	9	C	1	vaginal bleeding	0	0	0
632	0	2021-01-07	2021-01-07	2021	1	4	1	0	18	0	9	#NULL!	5.7	177	4.6	3.2	4.8	0.54	7.27	#NULL!	#NULL!	대�	0	0	0	0	0	11.9	1	1	2	#NULL!	#NULL!	N	0	33.7143	1	1880	1	0	30	44	9	V	0	PROM, twin	1	1	0
668	0	2021-02-27	2021-02-27	2021	2	4	1	0	9	2	8.6	#NULL!	6.6	171	5.1	3.1	5.6	0.5	#NULL!	#NULL!	#NULL!	중�	1	0	0	0	0	26	0	1	1	#NULL!	#NULL!	N	0	36.5714	1	1910	1	0	32.6	42.5	10	C	1		1	0	0
669	0	2021-02-27	2021-02-27	2021	2	4	1	0	16	2	8.6	5	7.6	201	5.2	3.5	5.5	0.59	7.272	4	81.2	중�	1	0	0	0	0	25.5	0	1	1	#NULL!	#NULL!	N	0	36.5714	1	1770	1	0	31	40.8	10	C	1	DCDA twin, gross ROM	1	1	0
670	0	2021-02-28	2021-02-28	2021	2	4	1	0	10	1	8.6	4.5	7.8	183	5.1	3.9	17.1	0.63	7.339	#NULL!	#NULL!	대�	0	0	0	0	0	20.6	0	1	1	#NULL!	#NULL!	N	0	34.8571	1	2600	0	0	33.5	48	10	C	1	DCDA twin, gross ROM	0	1	0
671	1	2021-03-01	2021-03-01	2021	3	1	1	0	10	3	8.5	4.7	8.7	151	4.5	3.2	8	0.41	7.423	#NULL!	#NULL!	대�	0	0	0	0	0	34	0	0	0	#NULL!	#NULL!	N	0	34.5714	1	2500	0	0	32.2	45.5	9	V	0	gross ROM	0	1	0
673	0	2021-03-02	2021-03-02	2021	3	1	1	0	6	2	8.6	4.9	6.9	195	4.9	3.5	7.8	0.71	7.351	#NULL!	#NULL!	대�	0	0	0	0	0	33.7	0	0	0	#NULL!	#NULL!	N	0	36.2857	1	2840	0	0	32.5	47	9	C	1	PROM	0	1	0
675	0	2021-03-06	2021-03-06	2021	3	1	1	0	23	1	8.2	4.8	6	284	5.1	3.5	21.6	0.91	7.361	#NULL!	#NULL!	대�	0	0	0	0	0	31.6	0	0	0	#NULL!	#NULL!	N	0	33	1	2265	1	0	32.6	46	10	C	1	preeclampsia, PIH	0	0	1
680	1	2021-03-11	2021-03-11	2021	3	1	1	0	8	2	9.9	5.4	7.1	290	5.8	4	5.5	0.62	7.381	#NULL!	#NULL!	베�	1	0	0	0	0	21.7	0	1	1	#NULL!	#NULL!	N	0	36	1	2145	1	0	30.3	47.5	10	C	1	GDM	0	0	0
681	1	2021-03-12	2021-03-12	2021	3	1	1	0	20	2	8.7	5.5	6.9	167	6.1	3.4	22.4	#NULL!	7.242	#NULL!	#NULL!	대�	0	0	0	0	0	20	0	1	1	#NULL!	#NULL!	N	0	33.1429	1	2050	1	0	30	41	10	C	1	gross PPROM	0	1	0
683	1	2021-03-14	2021-03-14	2021	3	1	1	0	6	0	9.5	#NULL!	5.7	184	5.3	3.7	16.4	0.76	7.285	#NULL!	#NULL!	대�	0	멀티	1	1	0	63.1	0	0	0	#NULL!	#NULL!	N	0	36.8571	1	2650	0	0	33	49	10	V	0	PROM	0	1	0
687	0	2021-03-19	2021-03-19	2021	3	1	1	0	8	0	9.5	#NULL!	6	205	6	3.9	10.1	#NULL!	7.35	#NULL!	#NULL!	대�	0	0	0	0	0	22.8	0	1	1	#NULL!	#NULL!	N	0	36.7143	1	2010	1	0	32.3	44	10	C	1	GDM, HTN	0	0	1
700	0	2021-04-08	2021-04-08	2021	4	1	1	0	9	0	9.7	#NULL!	5	166	5.1	3.5	13.1	0.71	7.31	#NULL!	#NULL!	대�	0	1	1	1	0	29.4	0	1	1	#NULL!	#NULL!	N	0	35.7143	1	2220	1	0	31.5	45.5	10	V	0		0	0	0
703	0	2021-04-08	2021-04-08	2021	4	1	1	0	8	0	9.5	#NULL!	6.4	172	5.8	3.9	7.3	#NULL!	7.27	#NULL!	#NULL!	대�	0	0	0	0	0	24.1	0	1	1	#NULL!	#NULL!	N	0	34.5714	1	2510	0	0	31	47.5	9	C	1	DM, IIOC, twin	1	0	0
710	1	2021-04-25	2021-04-25	2021	4	1	1	0	8	3	9	4.68	9.2	167	4.8	3.2	2.9	0.54	7.361	#NULL!	#NULL!	대�	0	멀티	1	1	0	18.3	1	1	2	#NULL!	#NULL!	N	0	35.5714	1	2050	1	0	31	43	8	V	0		0	0	0
711	0	2021-04-26	2021-04-26	2021	4	1	1	0	4	3	8.9	5.35	6.6	225	5.3	3.8	2.4	0.5	7.346	#NULL!	#NULL!	대�	0	0	0	0	0	30.4	0	0	0	#NULL!	#NULL!	N	0	34.5714	1	2220	1	0	32.5	45.5	10	C	1	oligohydramnios, PIH	0	0	1
712	0	2021-04-26	2021-04-26	2021	4	1	1	0	18	2	7.8	4.47	7	132	4.3	3	5.5	0.38	7.384	#NULL!	#NULL!	대�	0	0	0	0	0	27.4	0	1	1	#NULL!	#NULL!	N	0	34.5714	1	2300	1	0	33	44.5	10	C	1	PROM	0	1	0
720	0	2021-05-15	2021-05-15	2021	5	1	1	0	10	3	8.2	4.73	7.6	390	5.2	3.8	7.1	0.68	7.333	#NULL!	#NULL!	대�	0	0	0	0	0	25.8	0	1	1	#NULL!	#NULL!	N	0	35	1	2300	1	0	33.5	45.5	10	C	1	preeclampsia	0	0	1
722	0	2021-05-18	2021-05-18	2021	5	1	1	0	19	0	9.3	#NULL!	5.3	239	4.3	3.2	6.7	0.42	7.32	#NULL!	#NULL!	대�	0	0	0	0	0	42.1	0	0	0	#NULL!	#NULL!	N	0	34	1	2040	1	0	29	45	10	C	1		0	0	0
732	1	2021-06-16	2021-06-16	2021	6	2	1	0	7	2	9.4	5.04	7.4	300	5.4	3.9	3.7	0.48	7.326	#NULL!	#NULL!	대�	0	0	0	0	0	26.4	0	1	1	#NULL!	#NULL!	N	0	36	1	2740	0	0	34	44	10	C	1		0	0	0
733	1	2021-06-16	2021-06-16	2021	6	2	1	0	7	2	8	4.61	7	200	4.5	3.3	3.6	0.42	7.408	#NULL!	#NULL!	대�	0	0	0	0	0	19.8	1	1	2	#NULL!	#NULL!	N	0	36	1	2340	1	0	33	46.5	9	C	1	twin, IIOC	1	0	0
738	0	2021-06-20	2021-06-20	2021	6	2	1	0	9	0	9	5.04	5.3	263	4.9	3.5	9.7	0.62	7.34	#NULL!	#NULL!	대�	0	0	0	0	0	20.5	0	1	1	#NULL!	#NULL!	N	0	34.7143	1	2665	0	0	32.7	46	10	C	1		0	0	0
739	0	2021-06-22	2021-06-22	2021	6	2	1	0	11	2	8.8	4.8	6.8	277	4.4	3.3	4.4	0.57	7.364	#NULL!	#NULL!	대�	0	0	0	0	0	26.2	0	1	1	#NULL!	#NULL!	N	0	36.8571	1	3130	0	0	35	49	8	C	1		0	0	0
744	0	2021-06-30	2021-06-30	2021	6	2	1	0	26	1	6	3.47	6	131	4.3	3.4	25.7	0.63	7.277	#NULL!	#NULL!	대�	0	0	0	0	0	29.9	0	1	1	#NULL!	#NULL!	N	0	34.1429	1	2400	1	0	31.5	42.5	#NULL!	C	1	GDM	0	0	0
747	0	2021-07-06	2021-07-06	2021	7	2	1	0	13	4	7.9	4.35	7.5	200	4.9	3.1	5.4	0.28	7.398	#NULL!	#NULL!	대�	0	0	0	0	0	15.2	1	1	2	#NULL!	#NULL!	N	0	35.7143	1	2035	1	0	31.3	42.3	10	C	1	vaginal bleeding, abruptio	0	0	1
750	1	2021-07-12	2021-07-12	2021	7	2	1	0	21	3	8.9	4.83	7.4	429	4.9	3.8	2.7	0.65	7.34	#NULL!	#NULL!	대�	0	1	1	1	0	38.2	0	0	0	#NULL!	#NULL!	N	0	34.2857	1	1770	1	0	31	43	10	C	1		1	0	0
751	1	2021-07-12	2021-07-12	2021	7	2	1	0	21	0	9.4	4.59	4.6	248	5	3.5	15.5	0.68	7.211	#NULL!	#NULL!	대�	0	1	1	1	0	49.7	0	0	0	#NULL!	#NULL!	N	0	34.2857	1	1800	1	0	30.5	46	10	C	1	Triplet	1	0	0
752	0	2021-07-12	2021-07-12	2021	7	2	1	0	21	0	9.2	5.12	4.1	219	4.8	3.3	15.9	0.6	7.332	#NULL!	#NULL!	대�	0	1	1	1	0	34.3	0	0	0	#NULL!	#NULL!	N	0	34.2857	1	1550	1	0	30.8	42	9	C	1	Triplet	1	0	0
762	0	2021-07-23	2021-07-23	2021	7	2	1	0	13	3	7.6	4.46	6.5	121	3.8	2.9	4.9	0.7	7.407	#NULL!	#NULL!	대�	0	0	0	0	0	9.3	1	1	3	#NULL!	#NULL!	N	0	36.2857	1	1790	1	0	30.4	45	10	V	0		0	0	0
765	0	2021-07-25	2021-07-25	2021	7	2	1	0	16	2	7.8	4.37	6.3	206	4.5	3.4	23.7	0.98	7.336	#NULL!	#NULL!	대�	0	0	0	0	0	13.2	1	1	2	#NULL!	#NULL!	N	0	34	1	2700	0	0	32	49	10	C	1		0	0	0
766	0	2021-07-26	2021-07-26	2021	7	2	1	0	21	7	8.8	4.72	5.6	370	4.8	3.2	2.7	#NULL!	7.484	#NULL!	#NULL!	대�	0	0	0	0	0	11.2	1	1	2	#NULL!	#NULL!	N	0	32.4286	1	1870	1	0	31	45	10	V	0		0	0	0
767	0	2021-07-27	2021-07-27	2021	7	2	1	0	10	0	9.5	5.13	5.6	163	5.2	3.6	5.7	0.52	7.339	#NULL!	#NULL!	대�	0	1	1	1	0	36.6	0	0	0	#NULL!	#NULL!	N	0	33.2857	1	2150	1	0	31	45	8	C	1	GDM, Oligohydramnios, preeclampsia	0	0	1
769	0	2021-07-29	2021-07-29	2021	7	2	1	0	7	2	8.8	4.47	7.1	218	4.9	3.5	4.5	0.34	7.521	#NULL!	#NULL!	대�	0	0	0	0	0	12.4	1	1	2	#NULL!	#NULL!	N	0	35.4286	1	2510	0	0	31	46	9	V	0	vaginal bleeding	0	0	0
780	0	2021-08-11	2021-08-11	2021	8	2	1	0	21	0	9.4	5.23	5.8	238	5.9	3.7	26.4	1.93	7.342	#NULL!	#NULL!	중�	1	1	1	1	0	60.7	0	0	0	#NULL!	#NULL!	N	0	34.2857	1	1985	1	0	32.5	43	10	C	1	ROM	1	1	0
781	0	2021-08-11	2021-08-11	2021	8	2	1	0	21	0	9.2	4.1	6.5	200	5.8	3.8	26.1	1.69	7.235	#NULL!	#NULL!	중�	1	1	1	1	0	55.8	0	0	0	#NULL!	#NULL!	N	0	34.2857	1	1880	1	0	31.8	44	10	C	1	Preeclampsia, twin	1	0	1
785	1	2021-08-17	2021-08-17	2021	8	2	1	0	16	0	8.4	5.05	5.1	151	5.7	3.7	7.9	0.42	7.265	#NULL!	#NULL!	대�	0	1, 멀티	2	1	0	35.2	0	0	0	#NULL!	#NULL!	N	0	34.1429	1	1940	1	0	31	44.5	10	C	1		1	0	0
786	0	2021-08-17	2021-08-17	2021	8	2	1	0	14	0	8.2	4.79	5.6	198	5.6	3.6	8.4	0.6	7.345	#NULL!	#NULL!	대�	0	1, 멀티	2	1	0	32.6	0	0	0	#NULL!	#NULL!	N	0	34.1429	1	1930	1	0	30.5	44	6	C	1	twin, hypothyrodism	1	0	0
792	0	2021-08-24	2021-08-24	2021	8	2	1	0	9	2	9.1	5.47	4.8	315	4.8	3.2	15.8	0.42	7.321	#NULL!	#NULL!	대�	0	1	1	1	0	26.1	0	1	1	#NULL!	#NULL!	N	0	35.2857	1	2380	1	0	31.5	46.5	10	C	1	PROM, GDM	0	1	0
794	0	2021-08-26	2021-08-26	2021	8	2	1	0	5	0	9.8	5.06	5.9	224	5	3.5	12	0.54	7.413	#NULL!	#NULL!	대�	0	멀티	1	1	0	31.7	0	0	0	#NULL!	#NULL!	N	0	36.8571	1	2660	0	0	34	46	10	C	1		1	0	0
795	0	2021-08-26	2021-08-26	2021	8	2	1	0	5	3	9.7	5.17	7	178	4.9	3.7	4.1	0.38	7.421	#NULL!	#NULL!	대�	0	멀티	1	1	0	37	0	0	0	#NULL!	#NULL!	N	0	36.8571	1	2250	1	0	32.5	46.5	10	C	1	twin, gross ROM	1	1	0
796	0	2021-08-27	2021-08-27	2021	8	2	1	0	8	1	7.7	4.34	6.4	174	4.2	3	10.1	0.65	7.318	#NULL!	#NULL!	대�	0	1	1	1	0	10.1	1	1	2	#NULL!	#NULL!	N	0	36.1429	1	3360	0	0	36	52	10	C	1	twin, gross ROM	0	1	0
797	0	2021-08-28	2021-08-28	2021	8	2	1	0	16	6	8.8	3.83	6.3	178	4.9	3	2.3	0.33	7.38	#NULL!	#NULL!	대�	0	1	1	1	0	7	1	1	3	#NULL!	#NULL!	N	0	35.1429	1	1860	1	0	30.5	43	9	C	1	PIH, Hypothyroidism	0	0	1
843	0	2021-11-03	2021-11-03	2021	11	3	1	0	7	3	7.9	4.59	5.7	256	4.2	3.1	5.8	0.41	7.332	#NULL!	#NULL!	대�	0	0	0	0	0	9.6	1	1	3	#NULL!	#NULL!	N	0	36.2857	1	2400	1	0	33.5	47	10	C	1	MATERNAL ITP	0	0	0
846	0	2021-11-06	2021-11-06	2021	11	3	1	0	9	3	8.4	4.68	6.4	242	4.8	3.1	2.1	0.46	7.381	#NULL!	#NULL!	대�	0	1	1	1	0	23.4	0	1	1	#NULL!	#NULL!	N	0	34.1429	1	2400	1	0	32.5	47	10	C	1	FETAL ARRHYTHMIA	0	0	0
862	0	2021-11-23	2021-11-23	2021	11	3	1	0	7	0	9.9	5.6	6	179	5.6	4	9.1	0.39	7.25	#NULL!	#NULL!	대�	0	1	1	1	0	19.1	1	1	2	#NULL!	#NULL!	N	0	36.8571	1	2860	0	0	32.8	48.5	10	C	1		0	0	0
870	1	2021-11-29	2021-11-29	2021	11	3	1	0	9	2	9.3	5.01	7	217	4.8	3	4.7	0.47	7.34	#NULL!	#NULL!	대�	0	1	1	1	0	19.8	1	1	2	#NULL!	#NULL!	N	0	35.7143	1	2750	0	0	33.6	47	10	C	1	oligohydramnios	0	0	0
871	1	2021-12-01	2021-12-01	2021	12	4	1	0	8	2	9.2	4.78	6.7	253	4.9	3.4	3.8	0.59	7.402	#NULL!	#NULL!	대�	0	0	0	0	0	20.3	0	1	1	#NULL!	#NULL!	N	0	36.2857	1	1750	1	0	30	43	10	C	1	PPROM	0	1	0
886	1	2021-12-21	2021-12-21	2021	12	4	1	0	7	0	9.7	5.73	6	183	4.9	3.2	5.9	0.37	7.259	#NULL!	#NULL!	대�	0	1	1	1	0	8.6	1	1	3	#NULL!	#NULL!	N	0	36.7143	1	2640	0	0	32.7	45.5	10	C	1	GBS+	0	0	0
630	0	2021-01-07	2021-01-07	2021	1	4	1	0	5	3	7.8	#NULL!	8	231	5.2	3.5	4	0.5	#NULL!	#NULL!	#NULL!	대�	0	0	0	0	0	32.1	0	0	0	#NULL!	#NULL!	N	0	35.7143	1	3090	0	0	35.2	47.5	10	C	1	PROM	0	1	0
654	0	2021-02-08	2021-02-08	2021	2	4	1	0	8	2	8.4	4.9	5.5	215	4.9	3.2	14.3	0.63	7.314	#NULL!	#NULL!	대�	0	0	0	0	0	19.2	1	1	2	#NULL!	#NULL!	N	0	36.4286	1	2910	0	0	34.5	46.5	10	C	1	IUGR	0	0	0
685	0	2021-03-16	2021-03-16	2021	3	1	1	0	4	2	9.3	5.02	6.9	216	5.8	3.5	2.9	0.56	7.32	#NULL!	#NULL!	대�	0	0	0	0	0	13.3	1	1	2	#NULL!	#NULL!	N	0	34	1	2670	0	0	32.5	48	9	C	1	vaginal bleeding	0	0	0
725	0	2021-05-31	2021-05-31	2021	5	1	1	0	7	2	8.4	4.86	6.4	253	4.6	3.1	9.7	0.75	7.448	#NULL!	#NULL!	대�	0	0	0	0	0	42.7	0	0	0	#NULL!	#NULL!	N	0	36.2857	1	2540	0	0	33	44	7	C	1	vaginal bleeding	0	0	0
779	0	2021-08-10	2021-08-10	2021	8	2	1	0	6	3	7.8	2.63	7.8	254	4.7	3.2	4.9	0.37	7.44	3	148	대�	0	0	0	0	0	6.8	1	1	3	#NULL!	#NULL!	N	0	35.1429	1	2340	1	0	31.5	42	10	C	1		0	0	0
787	1	2021-08-18	2021-08-18	2021	8	2	1	0	6	2	6.9	3.88	8	332	4.6	3.3	5.9	0.49	7.338	2	35.6	대�	0	1	1	1	0	37.2	0	0	0	#NULL!	#NULL!	N	0	36.5714	1	3140	0	0	35.5	47.5	10	C	1	twin, hypothyrodism	0	0	0
791	0	2021-08-20	2021-08-20	2021	8	2	1	0	7	3	8.1	4.21	7.1	251	5.1	3.8	15.5	0.57	7.428	#NULL!	#NULL!	대�	0	멀티	1	1	0	12.1	1	1	2	#NULL!	#NULL!	N	0	35.7143	1	2860	0	0	33.1	49	10	V	0		0	0	0
807	1	2021-09-10	2021-09-10	2021	9	3	1	0	5	1	8.9	4.6	5.4	229	5	3.6	14	0.6	7.35	#NULL!	#NULL!	대�	0	멀티	1	1	0	51.8	0	0	0	#NULL!	#NULL!	N	0	36.8571	1	2380	1	0	34	45	10	C	1		0	0	0
812	0	2021-09-16	2021-09-16	2021	9	3	1	0	6	3	9	5.14	6.7	230	4.4	3	2.9	0.29	7.465	#NULL!	#NULL!	대�	0	0	0	0	0	57.3	0	0	0	#NULL!	#NULL!	N	0	36.8571	1	2790	0	0	34	47.5	10	C	1		0	0	0
814	0	2021-09-20	2021-09-20	2021	9	3	1	0	13	3	8.2	4.81	4.9	128	4.7	3.4	23	0.45	7.35	#NULL!	#NULL!	대�	0	1	1	1	0	37.8	0	0	0	#NULL!	#NULL!	N	0	34.7143	1	2610	0	0	32.3	48.5	10	C	1	hypothyroidism	0	0	0
815	0	2021-09-21	2021-09-21	2021	9	3	1	0	15	2	8.8	4.91	6.8	188	4.6	3.2	3.6	0.3	7.371	#NULL!	#NULL!	대�	0	멀티	1	1	0	30	0	0	0	#NULL!	#NULL!	N	0	33.4286	1	2475	1	0	31	46	9	V	0	gross ROM	0	1	0
818	0	2021-09-27	2021-09-27	2021	9	3	1	0	13	0	9.1	5.66	5.8	161	4.5	3.1	11.1	#NULL!	7.255	#NULL!	#NULL!	대�	0	1	1	1	0	32.7	0	0	0	#NULL!	#NULL!	N	0	34.4286	1	2085	1	0	31	43	10	C	1		0	0	0
820	0	2021-09-29	2021-09-29	2021	9	3	1	0	7	2	9.2	#NULL!	7	277	5.1	3.7	4.1	0.43	#NULL!	#NULL!	#NULL!	대�	0	0	0	0	0	7.9	1	1	3	#NULL!	#NULL!	N	0	35	1	2720	0	0	35	48.5	10	C	1		0	0	0
823	1	2021-10-05	2021-10-05	2021	10	3	1	0	5	3	8.9	4.89	7.6	222	5	3.7	6.7	0.37	7.387	#NULL!	#NULL!	대�	0	0	0	0	0	8.5	1	1	3	#NULL!	#NULL!	N	0	35.2857	1	2500	0	0	31	46	10	C	1		0	0	0
824	1	2021-10-05	2021-10-05	2021	10	3	1	0	10	3	9.2	5.25	5.5	159	4.4	3.3	1.6	0.43	7.376	#NULL!	#NULL!	대�	0	1	1	1	0	20	0	1	1	#NULL!	#NULL!	N	0	36.2857	1	2170	1	0	32.5	46.2	10	V	0	gross ROM	0	1	0
826	0	2021-10-06	2021-10-06	2021	10	3	1	0	10	2	9.6	5.11	4.5	194	5.4	3.8	9.4	0.69	7.314	#NULL!	#NULL!	대�	0	1, 멀티	2	1	0	47.6	0	0	0	#NULL!	#NULL!	N	0	35	1	1990	1	0	33.2	44	10	C	1	twin	1	0	0
827	0	2021-10-07	2021-10-07	2021	10	3	1	0	11	3	7.6	4.26	7.9	144	4.6	3.2	5.2	0.48	7.417	#NULL!	#NULL!	베�	1	멀티	1	1	0	23.3	0	1	1	#NULL!	#NULL!	N	0	35.5714	1	2040	1	0	31.6	45.5	9	C	1	preeclapmsia, abruptio	1	0	1
828	1	2021-10-07	2021-10-07	2021	10	3	1	0	19	2	7.8	4.6	7.3	234	4.5	3.3	12.3	0.71	7.306	#NULL!	#NULL!	베�	1	멀티	1	1	0	21.9	0	1	1	#NULL!	#NULL!	N	0	35.5714	1	2450	1	0	31	45.5	10	V	0	twin, preeclampsia	1	0	1
829	0	2021-10-12	2021-10-12	2021	10	3	1	0	3	0	9.8	4.87	5	267	5.4	3.9	13.7	0.56	7.38	#NULL!	#NULL!	대�	0	1	1	1	0	10.9	1	1	2	#NULL!	#NULL!	N	0	34.7143	1	2330	1	0	33.5	47	10	V	0	twin, preeclampsia	1	0	1
830	0	2021-10-12	2021-10-12	2021	10	3	1	0	3	0	9.6	#NULL!	4.9	280	5.5	3.8	13.1	0.55	7.36	#NULL!	#NULL!	대�	0	1	1	1	0	11.4	1	1	2	#NULL!	#NULL!	N	0	34.7143	1	2200	1	0	32.5	46	10	C	1	twin, preeclapmsia	1	0	1
833	0	2021-10-25	2021-10-25	2021	10	3	1	0	5	2	9.6	4.85	8	258	5.1	3.6	9.5	0.33	7.397	#NULL!	#NULL!	대�	0	1	1	1	0	38.5	0	0	0	#NULL!	#NULL!	N	0	34.7143	1	2555	0	0	33	47	10	V	0	GDM	0	0	0
868	1	2021-11-29	2021-11-29	2021	11	3	1	0	4	3	8.9	5.02	7.1	206	4.6	3.1	1.8	0.48	7.346	#NULL!	#NULL!	대�	0	0	0	0	0	29.6	0	1	1	#NULL!	#NULL!	N	0	36.1429	1	2230	1	0	32.5	45	9	C	1	COVID19	0	0	0
743	0	2021-06-29	2021-06-29	2021	6	2	1	16	0	16	9.6	5	4.2	321	4.9	3.5	7.6	0.18	7.409	#NULL!	#NULL!	대�	0	0	0	0	16	39.8	0	0	0	#NULL!	#NULL!	N	0	37.1429	2	3690	0	0	35.5	53	10	C	1	GDM	0	0	0
881	1	2021-12-13	2021-12-13	2021	12	4	1	12	6	14	10.4	5.36	6.7	382	5.4	3.6	5	#NULL!	7.37	#NULL!	#NULL!	대�	0	0	0	0	14	27.3	0	1	1	#NULL!	#NULL!	N	0	40	2	4050	0	0	36	55	9	V	0	PROM	0	1	0
772	0	2021-08-01	2021-08-01	2021	8	2	1	12	7	16	9.8	5.4	7.4	264	4.3	2.9	3.2	#NULL!	7.415	#NULL!	#NULL!	대�	0	0	0	0	12	23.9	0	1	1	#NULL!	#NULL!	N	0	40	2	3370	0	0	36	49	#NULL!	V	0	ROM	0	1	0
728	1	2021-06-08	2021-06-08	2021	6	2	1	10	5	10	11	#NULL!	7.1	199	5.7	4.5	9.9	0.36	7.45	#NULL!	#NULL!	대�	0	0	0	0	10	28.6	0	1	1	#NULL!	#NULL!	N	0	38.2857	2	3130	0	0	35.5	50	10	C	1		0	0	0
878	0	2021-12-10	2021-12-10	2021	12	4	1	7	14	7	9.4	5.06	6.9	109	5.2	3.6	6.1	0.46	7.286	#NULL!	#NULL!	대�	0	0	0	0	10	19	1	1	2	#NULL!	#NULL!	N	0	37.7143	2	3260	0	0	35.7	52	9	C	1	preeclampsia	0	0	1
628	0	2021-01-05	2021-01-05	2021	1	4	1	9	7	10	10.3	#NULL!	8.4	235	4.9	3.6	3.5	0.3	#NULL!	#NULL!	#NULL!	대�	0	0	0	0	9	24.1	0	1	1	#NULL!	#NULL!	N	0	38.7143	2	3020	0	0	36.5	52	#NULL!	V	0		0	0	0
778	0	2021-08-09	2021-08-09	2021	8	2	1	6	10	6	6.3	2.9	9.6	328	5.2	3.8	6.6	0.44	#NULL!	7	36.1	대�	0	0	0	0	9	34.3	0	0	0	#NULL!	#NULL!	N	0	38	2	2760	0	0	34	49	10	C	1	twin	0	0	0
821	0	2021-09-30	2021-09-30	2021	9	3	1	9	7	9	10.2	4.99	5.2	151	5.7	3.9	8.8	0.34	7.37	#NULL!	#NULL!	대�	0	0	0	0	9	9.7	1	1	3	#NULL!	#NULL!	N	0	39	2	3150	0	0	34.5	54	9	C	1	GDM, PPROM	0	1	0
875	0	2021-12-06	2021-12-06	2021	12	4	1	3	8	3	9.4	4.89	6.7	143	5.4	3.3	2.1	0.32	7.444	#NULL!	#NULL!	대�	0	0	0	0	7	10.1	1	1	2	#NULL!	#NULL!	N	0	39.1429	2	3565	0	0	35	51	9	C	1	multigestation	0	0	0
808	0	2021-09-10	2021-09-10	2021	9	3	1	6	8	6	10.6	5.52	8.2	106	6	4.1	3.6	0.34	7.399	#NULL!	#NULL!	대�	0	1	1	1	6	27.7	0	1	1	#NULL!	#NULL!	N	0	40.5714	2	3460	0	0	36.5	52.5	9	C	1	twin	1	0	0
734	1	2021-06-16	2021-06-16	2021	6	2	1	5	11	5	9	5.17	4.2	92	4.5	3.2	10.8	0.41	7.398	#NULL!	#NULL!	대�	0	0	0	0	5	12.3	1	1	2	#NULL!	#NULL!	N	0	37.7143	2	3180	0	0	33	52.5	9	C	1	twin, IIOC	1	0	0
852	0	2021-11-12	2021-11-12	2021	11	3	1	3	21	3	9	5.11	6.1	89	5	3.5	11.3	0.47	7.36	#NULL!	#NULL!	대�	0	1	1	1	5	11.1	1	1	2	#NULL!	#NULL!	N	0	39.2857	2	3905	0	0	33	51	10	C	1	DM	0	0	0
790	1	2021-08-20	2021-08-20	2021	8	2	1	5	10	5	10.1	5.62	7.2	149	5.8	3.8	4.9	0.4	7.26	#NULL!	#NULL!	베�	1	1	1	1	5	9.8	1	1	3	#NULL!	#NULL!	N	0	39.5714	2	3080	0	0	33.2	49.5	10	V	0	gross ROM	0	1	0
741	0	2021-06-25	2021-06-25	2021	6	2	1	4	7	4	9.5	5.07	6.7	221	5.7	4	5.8	0.38	7.33	#NULL!	#NULL!	대�	0	0	0	0	4	28.9	0	1	1	#NULL!	#NULL!	N	0	40	2	3870	0	0	34.5	52	10	V	0		0	0	0
676	0	2021-03-08	2021-03-08	2021	3	1	1	4	3	4	9.2	#NULL!	6.1	114	5.1	3.8	6.2	0.57	7.46	#NULL!	#NULL!	대�	0	0	0	0	4	8.9	1	1	3	#NULL!	#NULL!	N	0	40	2	3260	0	0	34	51	9	C	1	GDM, vaginal bleeding, subchorionic hematoma, placenta abruptio	0	0	0
811	0	2021-09-15	2021-09-15	2021	9	3	1	4	5	4	8.6	4.51	7.9	232	4.9	3.6	3.2	0.43	7.483	#NULL!	#NULL!	대�	0	1	1	1	4	26.7	0	1	1	#NULL!	#NULL!	N	0	39.4286	2	3780	0	0	35	51	10	C	1		0	0	0
773	1	2021-08-02	2021-08-02	2021	8	2	1	3	5	3	9.6	5	7.7	152	5.5	3.8	3.3	0.4	7.38	#NULL!	#NULL!	대�	0	0	0	0	3	22.8	0	1	1	#NULL!	#NULL!	N	0	38.4286	2	3255	0	0	33.5	51.5	#NULL!	C	1		0	0	0
866	0	2021-11-27	2021-11-27	2021	11	3	1	0	6	2	9.3	5.06	6.5	165	5.2	3.4	2.4	0.36	7.353	#NULL!	#NULL!	대�	0	1	1	1	3	16.5	1	1	2	#NULL!	#NULL!	N	0	39.5714	2	3100	0	0	34	50	5	C	1	placenta previa	0	0	0
883	0	2021-12-17	2021-12-17	2021	12	4	1	1	0	1	9.1	4.89	7.1	253	4.9	3.6	13.4	0.72	7.206	#NULL!	#NULL!	대�	0	0	0	0	3	39.9	0	0	0	#NULL!	#NULL!	T	2	39.4286	2	3290	0	0	37.5	52	10	V	0	IUGR	0	0	0
705	1	2021-04-19	2021-04-19	2021	4	1	1	1	7	3	8.9	4.96	5.1	115	5.3	3.4	10.3	0.44	7.482	#NULL!	#NULL!	대�	0	0	0	0	3	21.1	0	1	1	#NULL!	#NULL!	N	0	40.4286	2	3575	0	0	33	51	9	C	1	GDM	0	0	0
707	1	2021-04-22	2021-04-22	2021	4	1	1	3	4	3	9.1	#NULL!	5.6	174	4.3	3.4	4.1	0.4	7.35	#NULL!	#NULL!	대�	0	0	0	0	3	37.9	0	0	0	#NULL!	#NULL!	N	0	39.4286	2	2440	1	0	32	47	10	C	1	GDM	0	0	0
748	1	2021-07-07	2021-07-07	2021	7	2	1	3	6	3	8.8	4.73	8.2	168	5.5	4	2.2	0.19	7.359	#NULL!	#NULL!	대�	0	0	0	0	3	19.2	1	1	2	#NULL!	#NULL!	N	0	39.8571	2	3900	0	0	35	49.5	8	C	1	PIH, Preeclampsia	0	0	1
755	0	2021-07-16	2021-07-16	2021	7	2	1	3	4	4	9.5	4.93	6.2	197	5.1	3.7	2.6	0.45	7.373	#NULL!	#NULL!	대�	0	0	0	0	3	28.7	0	1	1	#NULL!	#NULL!	N	0	37.2857	2	2475	1	0	33	48	10	C	1	Supervision of high-risk pregnancy, GDM	0	0	0
636	0	2021-01-09	2021-01-09	2021	1	4	1	0	4	0	10.2	#NULL!	5	211	5.3	3.7	14.4	0.63	7.28	#NULL!	#NULL!	대�	0	0	0	0	2	11.5	1	1	2	#NULL!	#NULL!	N	0	37.1429	2	2410	1	0	33	47.5	9	V	0	twin	1	0	0
699	0	2021-04-07	2021-04-07	2021	4	1	1	2	12	2	8.4	4.81	7.1	205	4.6	3.3	9	0.48	7.422	#NULL!	#NULL!	대�	0	0	0	0	2	26.5	0	1	1	#NULL!	#NULL!	N	0	39	2	4300	0	0	37.2	54	10	C	1	DM, HTN	0	0	1
835	0	2021-10-25	2021-10-25	2021	10	3	1	0	10	3	9.3	4.97	7.2	130	4.2	2.8	2.6	0.29	7.464	#NULL!	#NULL!	대�	0	1	1	1	2	43	0	0	0	#NULL!	#NULL!	N	0	37.2857	2	2220	1	0	34	46	9	C	1		0	0	0
853	1	2021-11-16	2021-11-16	2021	11	3	1	1	8	1	8.9	4.85	3.9	173	5.2	3.6	12.3	0.78	7.313	#NULL!	#NULL!	대�	0	1	1	1	2	26.4	0	1	1	#NULL!	#NULL!	N	0	39.8571	2	2870	0	0	34.5	47	9	V	0	GBS+	0	0	0
857	0	2021-11-20	2021-11-20	2021	11	3	1	0	11	3	7.3	4.18	7.4	121	4.9	3.4	8.9	0.46	7.36	#NULL!	#NULL!	대�	0	0	0	0	2	8	1	1	3	#NULL!	#NULL!	N	0	40.4286	2	2990	0	0	34.5	48.5	10	C	1		0	0	0
858	0	2021-11-22	2021-11-22	2021	11	3	1	0	10	1	6.9	4.05	3.5	88	4.6	2.8	23.4	1.45	7.417	#NULL!	#NULL!	대�	0	1	1	1	2	26.5	0	1	1	#NULL!	#NULL!	N	0	37.1429	2	2430	1	0	33.5	47	10	V	0		0	0	0
885	1	2021-12-19	2021-12-19	2021	12	4	1	1	7	3	8.3	4.58	8.3	137	5.3	3.5	8.8	0.48	7.348	#NULL!	#NULL!	대�	0	1	1	1	2	25.1	0	1	1	#NULL!	#NULL!	N	0	40.8571	2	2625	0	0	33	49.5	10	V	0	placenta previa	0	0	0
888	0	2021-12-27	2021-12-27	2021	12	4	1	0	8	3	9.3	5.09	5.9	209	5	3.4	3.3	0.32	7.41	#NULL!	#NULL!	대�	0	1	1	1	2	37.9	0	0	0	#NULL!	#NULL!	N	0	39.1429	2	2780	0	0	34.3	51	10	C	1	IVF	0	0	0
627	1	2021-01-04	2021-01-04	2021	1	4	1	2	3	2	9.7	#NULL!	8	167	5.4	3.7	2.3	0.51	7.48	#NULL!	#NULL!	대�	0	0	0	0	2	31.2	0	0	0	#NULL!	#NULL!	N	0	38.8571	2	3040	0	0	32.5	51	10	C	1	GDM, PIH	0	0	1
753	1	2021-07-14	2021-07-14	2021	7	2	1	2	5	2	8.6	4.85	6.7	262	4.7	3.7	5.6	0.5	7.311	#NULL!	#NULL!	대�	0	0	0	0	2	17.9	1	1	2	#NULL!	#NULL!	N	0	37.2857	2	2750	0	0	32.8	49.5	9	C	1	Triplet	0	0	0
771	1	2021-07-31	2021-07-31	2021	7	2	1	1	5	1	8.8	4.63	5.6	183	5.5	3.8	10.2	0.91	7.404	#NULL!	#NULL!	대�	0	0	0	0	2	13.2	1	1	2	#NULL!	#NULL!	N	0	38	2	2790	0	0	33	49	9	V	0		0	0	0
825	1	2021-10-05	2021-10-05	2021	10	3	1	0	9	2	8.5	4.89	6.7	232	4.7	3.3	2.3	0.44	7.376	#NULL!	#NULL!	대�	0	1	1	1	2	31.8	0	0	0	#NULL!	#NULL!	N	0	37.4286	2	2790	0	0	33.5	49	10	C	1	Oligohydramnios	0	0	0
849	0	2021-11-09	2021-11-09	2021	11	3	1	0	5	2	9.3	5.15	5	157	4.6	3.1	2.5	0.48	7.571	#NULL!	#NULL!	대�	0	0	0	0	2	38.5	0	0	0	#NULL!	#NULL!	N	0	38.1429	2	3020	0	0	35.4	47	10	C	1	GDM	0	0	0
861	0	2021-11-22	2021-11-22	2021	11	3	1	0	8	3	8.9	5.02	7.6	148	4.9	3.2	2.2	0.44	7.366	#NULL!	#NULL!	대�	0	0	0	0	2	23.8	0	1	1	#NULL!	#NULL!	N	0	38.8571	2	2605	0	0	33.5	49	9	C	1	oligohydramnios	0	0	0
625	0	2021-01-01	2021-01-01	2021	1	4	1	1	10	1	8.5	#NULL!	5.2	147	5.2	3.5	11.9	0.79	7.32	#NULL!	#NULL!	대�	0	0	0	0	1	20.3	0	1	1	#NULL!	#NULL!	N	0	41	2	3480	0	0	36	51	9	C	1	MATERNAL COVID19	0	0	0
678	1	2021-03-10	2021-03-10	2021	3	1	1	1	11	1	9.3	#NULL!	5.9	141	5.9	3.8	7.6	0.42	7.44	#NULL!	#NULL!	베�	1	0	0	0	1	27.1	0	1	1	#NULL!	#NULL!	N	0	39.2857	2	3610	0	0	34	50	10	C	1	GDM, preeclampsia, gross ROM	0	1	1
735	1	2021-06-16	2021-06-16	2021	6	2	1	0	7	0	9	#NULL!	5.6	259	4.8	3.5	11.6	0.65	7.32	#NULL!	#NULL!	대�	0	0	0	0	1	30.9	0	0	0	#NULL!	#NULL!	N	0	38	2	2640	0	0	35	48.5	#NULL!	V	0		0	0	0
838	1	2021-10-27	2021-10-27	2021	10	3	1	1	6	2	9.6	5.21	7.6	237	5.2	3.8	2.6	0.61	7.36	#NULL!	#NULL!	대�	0	1	1	1	1	24.2	0	1	1	#NULL!	#NULL!	N	0	38.7143	2	3415	0	0	34	54	33	C	1	twin	1	0	0
856	1	2021-11-18	2021-11-18	2021	11	3	1	0	8	0	8.9	4.74	6.8	224	4.7	3.3	7.6	0.5	7.272	#NULL!	#NULL!	대�	0	0	0	0	1	11.1	1	1	2	#NULL!	#NULL!	N	0	37.7143	2	2665	0	0	32.3	48.5	10	C	1	DM	0	0	0
867	0	2021-11-28	2021-11-28	2021	11	3	1	0	5	0	9.9	5.26	5.3	304	5.6	4	5.6	0.62	7.389	#NULL!	#NULL!	대�	0	1	1	1	1	39.9	0	0	0	#NULL!	#NULL!	N	0	39.2857	2	3700	0	0	34.5	49.5	10	C	1		0	0	0
876	1	2021-12-07	2021-12-07	2021	12	4	1	0	9	3	9.3	5.07	9.1	177	5.1	3.6	3.4	0.45	7.273	#NULL!	#NULL!	대�	0	1	1	1	1	68.8	0	0	0	#NULL!	#NULL!	N	0	38.4286	2	3730	0	0	36	51	10	V	0	GDM	0	0	0
882	0	2021-12-16	2021-12-16	2021	12	4	1	0	5	3	8.7	4.81	7.5	146	4.1	2.9	1.5	0.23	7.392	#NULL!	#NULL!	베�	1	0	0	0	1	29.6	0	1	1	#NULL!	#NULL!	N	0	39.1429	2	2570	0	0	31	48	10	V	0		0	0	0
887	1	2021-12-27	2021-12-27	2021	12	4	1	1	7	1	8.5	3.15	5.4	178	4.2	3.1	13.8	0.64	7.424	#NULL!	#NULL!	대�	0	1	1	1	1	37.7	0	0	0	#NULL!	#NULL!	N	0	38.1429	2	3250	0	0	34	52	6	C	1	PROM	0	1	0
634	0	2021-01-08	2021-01-08	2021	1	4	1	1	6	3	8.8	4.9	6.1	135	4.8	3.4	3.8	0.52	7.49	#NULL!	#NULL!	대�	0	0	0	0	1	41.1	0	0	0	#NULL!	#NULL!	N	0	38.1429	2	2405	1	0	31	46	10	C	1		0	0	0
640	1	2021-01-17	2021-01-17	2021	1	4	1	1	4	1	9.3	#NULL!	6.4	133	6.4	4.1	5.9	0.52	7.397	#NULL!	#NULL!	대�	0	0	0	0	1	47.8	0	0	0	#NULL!	#NULL!	N	0	40.2857	2	3150	0	0	33.5	50.5	10	C	1		0	0	0
641	0	2021-01-18	2021-01-18	2021	1	4	1	1	4	1	8.9	#NULL!	5.2	235	4.6	3.2	12.1	0.9	7.45	#NULL!	#NULL!	대�	0	0	0	0	1	36.1	0	0	0	#NULL!	#NULL!	N	0	39	2	3515	0	0	35	50	10	V	0		0	0	0
649	1	2021-02-01	2021-02-01	2021	2	4	1	1	7	1	9	#NULL!	5.1	111	4.9	3.5	10.6	0.58	7.54	#NULL!	#NULL!	베�	1	0	0	0	1	19.1	1	1	2	#NULL!	#NULL!	N	0	39.5714	2	3330	0	0	34	50.5	6	C	1	GDM, Myoma	0	0	0
650	0	2021-02-01	2021-02-01	2021	2	4	1	1	3	1	8.9	#NULL!	6.3	220	5	3.5	8	0.72	7.415	#NULL!	#NULL!	대�	0	0	0	0	1	12.9	1	1	2	#NULL!	#NULL!	N	0	39.4286	2	3880	0	0	36.5	54	10	V	0		0	0	0
740	0	2021-06-25	2021-06-25	2021	6	2	1	1	3	1	9.7	4.99	5.2	135	5.2	3.8	8.4	0.45	7.386	#NULL!	#NULL!	대�	0	0	0	0	1	34.4	0	0	0	#NULL!	#NULL!	N	0	40.1429	2	3510	0	0	34	51	9	C	1	PIH, GDM, Pre-eclampsia	0	0	1
819	1	2021-09-27	2021-09-27	2021	9	3	1	0	4	0	9.6	4.92	5.9	168	5.5	3.9	7.6	0.54	7.372	#NULL!	#NULL!	대�	0	1	1	1	1	14.5	1	1	2	#NULL!	#NULL!	N	0	38	2	3200	0	0	32.5	50	9	C	1	preeclampsia	0	0	1
626	1	2021-01-04	2021-01-04	2021	1	4	1	0	7	2	8.7	#NULL!	7.1	209	4.9	3.4	5.4	0.84	7.255	#NULL!	#NULL!	대�	0	0	0	0	0	11.9	1	1	2	#NULL!	#NULL!	N	0	38.4286	2	2730	0	0	33	46	10	V	0		0	0	0
633	0	2021-01-08	2021-01-08	2021	1	4	1	0	5	0	9.6	#NULL!	6.3	221	5.3	3.6	6.8	0.48	7.228	#NULL!	#NULL!	대�	0	0	0	0	0	11.8	1	1	2	#NULL!	#NULL!	N	0	37.8571	2	3710	0	0	36	50.5	9	V	0	PPROM	0	1	0
635	0	2021-01-09	2021-01-09	2021	1	4	1	0	4	0	9.5	#NULL!	5.3	182	4.6	3.2	15.1	0.74	7.34	#NULL!	#NULL!	대�	0	0	0	0	0	10.1	1	1	2	#NULL!	#NULL!	N	0	37.1429	2	2770	0	0	33.5	47.5	10	V	0		1	0	0
639	0	2021-01-14	2021-01-14	2021	1	4	1	0	7	0	9	#NULL!	5.8	229	4.7	3.6	10.5	0.68	7.32	#NULL!	#NULL!	대�	0	0	0	0	0	20	0	1	1	#NULL!	#NULL!	N	0	38.4286	2	3165	0	0	34.5	52.5	10	V	0		0	0	0
643	0	2021-01-20	2021-01-20	2021	1	4	1	0	7	0	9.2	#NULL!	5.6	201	4.9	3.3	12.5	0.6	7.3	#NULL!	#NULL!	대�	0	1, 멀티	2	1	0	41	0	0	0	#NULL!	#NULL!	N	0	37	2	2470	1	0	34.5	47.5	9	C	1		1	0	0
644	0	2021-01-20	2021-01-20	2021	1	4	1	0	7	0	9.4	#NULL!	5.2	217	5.1	3.6	12.7	0.63	7.42	#NULL!	#NULL!	대�	0	1, 멀티	2	1	0	36.1	0	0	0	#NULL!	#NULL!	N	0	37	2	2400	1	0	33.5	44	10	C	1	twin	1	0	0
647	1	2021-01-23	2021-01-23	2021	1	4	1	0	4	0	9.2	#NULL!	4.9	236	5.7	3.6	8.8	0.53	7.232	#NULL!	#NULL!	대�	0	0	0	0	0	20.4	0	1	1	#NULL!	#NULL!	N	0	39.8571	2	2880	0	0	31	48	9	V	0	vag bleeding	0	0	0
651	0	2021-02-03	2021-02-03	2021	2	4	1	0	15	1	8.6	#NULL!	4.5	138	4.2	3.1	8	0.65	7.341	#NULL!	#NULL!	베�	1	0	0	0	0	33.2	0	0	0	#NULL!	#NULL!	N	0	37.8571	2	3820	0	0	34.7	50.5	10	V	0		0	0	0
653	0	2021-02-08	2021-02-08	2021	2	4	1	0	1	0	11.5	#NULL!	5.3	195	5.7	4.3	7.6	0.62	7.27	#NULL!	#NULL!	대�	0	0	0	0	0	24.6	0	1	1	#NULL!	#NULL!	N	0	37	2	2040	1	0	32.2	46	9	C	1	PROM	0	1	0
662	0	2021-02-23	2021-02-23	2021	2	4	1	0	14	2	8.6	5.2	4.4	208	4.3	3.1	17.6	0.36	7.4	#NULL!	#NULL!	대�	0	0	0	0	0	12.8	1	1	2	#NULL!	#NULL!	N	0	39	2	3060	0	0	35.3	49	10	C	1		0	0	0
664	1	2021-02-24	2021-02-24	2021	2	4	1	0	19	0	9.7	#NULL!	4.6	224	5.1	3.5	11.9	0.68	7.35	#NULL!	#NULL!	대�	0	1	1	1	0	35.7	0	0	0	#NULL!	#NULL!	N	0	37	2	1650	1	0	30.5	38.7	10	C	1	GDM	1	0	0
667	0	2021-02-26	2021-02-26	2021	2	4	1	0	14	1	7.3	4.4	5.8	221	5	3.5	21.2	0.96	7.218	#NULL!	#NULL!	대�	0	0	0	0	0	25.9	0	1	1	#NULL!	#NULL!	N	0	38.2857	2	3765	0	0	34.9	52.5	10	C	1		0	0	0
674	0	2021-03-02	2021-03-02	2021	3	1	1	0	7	2	8.8	4.8	7.3	249	5.1	3.7	6.7	0.37	7.306	#NULL!	#NULL!	대�	0	1	1	1	0	24.6	0	1	1	#NULL!	#NULL!	N	0	37.2857	2	3810	0	0	34.2	51.5	10	C	1	PROM	0	1	0
677	1	2021-03-09	2021-03-09	2021	3	1	1	0	7	2	9.6	5.1	6	147	5.3	3.8	4.8	0.5	7.408	#NULL!	#NULL!	대�	0	0	0	0	0	22	0	1	1	#NULL!	#NULL!	N	0	39.4286	2	4320	0	0	36	54	10	V	0		0	0	0
684	0	2021-03-15	2021-03-15	2021	3	1	1	0	14	2	8.4	4.53	7.5	171	5.2	3.3	4.1	#NULL!	7.37	#NULL!	#NULL!	대�	0	0	0	0	0	41	0	0	0	#NULL!	#NULL!	N	0	37	2	1885	1	0	29.5	43.5	9	C	1	vaginal bleeding, placenta abruptio	0	0	0
688	0	2021-03-19	2021-03-19	2021	3	1	1	0	7	3	8.4	4.67	6.4	237	5.1	3.5	3.5	0.58	7.532	#NULL!	#NULL!	대�	0	0	0	0	0	13.1	1	1	2	#NULL!	#NULL!	N	0	39	2	3140	0	0	33.8	50.5	10	C	1		0	0	0
689	0	2021-03-22	2021-03-22	2021	3	1	1	0	4	3	8.4	#NULL!	7.4	225	4.8	3.2	3	0.34	#NULL!	#NULL!	#NULL!	대�	0	0	0	0	0	14.6	1	1	2	#NULL!	#NULL!	N	0	39	2	3850	0	0	35.3	51.5	10	V	0		0	0	0
690	1	2021-03-22	2021-03-22	2021	3	1	1	0	36	4	7.9	#NULL!	6.7	189	4.4	3.3	11.1	0.85	7.36	4	140	대�	0	0	0	0	0	23.6	0	1	1	3	19	N	0	37.5714	2	2420	1	0	33.7	44	10	V	0		0	0	0
691	1	2021-03-22	2021-03-22	2021	3	1	1	0	4	2	9.2	5.07	7.4	224	4.7	3.4	3.8	0.43	7.391	#NULL!	#NULL!	대�	0	0	0	0	0	19.7	1	1	2	#NULL!	#NULL!	N	0	37.5714	2	2660	0	0	33	43	10	C	1	twin, PROM	1	1	0
694	1	2021-03-29	2021-03-29	2021	3	1	1	0	9	2	8	#NULL!	6.3	278	4	2.9	13	1.04	#NULL!	#NULL!	#NULL!	대�	0	0	0	0	0	51.2	0	0	0	#NULL!	#NULL!	N	0	37	2	2570	0	0	32.3	48	10	V	0	PROM	1	1	0
695	1	2021-03-29	2021-03-29	2021	3	1	1	0	22	2	8.8	#NULL!	4.1	162	3.9	2.8	5.5	0.74	7.417	#NULL!	#NULL!	대�	0	0	0	0	0	53.4	0	0	0	#NULL!	#NULL!	N	0	37	2	1700	1	0	31.2	43.5	10	C	1	twin	1	0	0
696	0	2021-03-30	2021-03-30	2021	3	1	1	0	11	3	9.4	#NULL!	6.1	220	5.1	3.5	2.9	0.42	7.45	#NULL!	#NULL!	대�	0	0	0	0	0	39.1	0	0	0	#NULL!	#NULL!	N	0	38.4286	2	3050	0	0	31.5	48.5	8	C	1	twin	1	0	0
698	0	2021-04-05	2021-04-05	2021	4	1	1	0	4	2	9.4	4.4	6.1	196	5.1	3.3	3.3	0.56	#NULL!	#NULL!	#NULL!	대�	0	0	0	0	0	17.2	1	1	2	#NULL!	#NULL!	N	0	37.1429	2	3040	0	0	33	47	10	V	0		0	0	0
701	1	2021-04-08	2021-04-08	2021	4	1	1	0	8	0	9.8	#NULL!	5.6	257	5.3	3.7	6.4	0.47	7.34	#NULL!	#NULL!	대�	0	0	0	0	0	12.1	1	1	2	#NULL!	#NULL!	N	0	37	2	2490	1	0	33.5	46	10	V	0	PROM	0	1	0
702	0	2021-04-08	2021-04-08	2021	4	1	1	0	8	0	9.3	5.12	6.4	259	5.4	3.7	6.5	#NULL!	7.369	#NULL!	#NULL!	대�	0	0	0	0	0	9.6	1	1	3	#NULL!	#NULL!	N	0	37	2	2550	0	0	33.5	47	10	C	1	DM, IIOC, twin	1	0	0
704	0	2021-04-08	2021-04-08	2021	4	1	1	0	6	2	9.1	4.99	6.9	220	4.7	3.3	3.2	0.32	7.441	#NULL!	#NULL!	대�	0	1	1	1	0	31.7	0	0	0	#NULL!	#NULL!	N	0	38.1429	2	2850	0	0	34.8	45.5	8	V	0	PROM	0	1	0
713	0	2021-04-30	2021-04-30	2021	4	1	1	0	7	3	9.5	4.91	7	146	5.3	3.6	2.2	0.32	7.519	#NULL!	#NULL!	대�	0	0	0	0	0	44.2	0	0	0	#NULL!	#NULL!	N	0	39.4286	2	3260	0	0	33	49	9	C	1	PROM	0	1	0
714	0	2021-05-03	2021-05-03	2021	5	1	1	0	3	0	10.4	#NULL!	5.8	150	6.7	4.3	5.6	0.56	7.34	#NULL!	#NULL!	대�	0	0	0	0	0	17.2	1	1	2	#NULL!	#NULL!	N	0	38.5714	2	3800	0	0	36.5	49	10	V	0		0	0	0
715	0	2021-05-03	2021-05-03	2021	5	1	1	0	11	2	6.9	3.81	6.3	154	4.5	3.1	16.1	0.57	7.305	#NULL!	#NULL!	대�	0	0	0	0	0	12.9	1	1	2	#NULL!	#NULL!	N	0	37.5714	2	3250	0	0	35	49.5	10	C	1		0	0	0
717	0	2021-05-07	2021-05-07	2021	5	1	1	0	11	1	7.5	4.05	6.5	153	4.7	3.4	13	0.66	7.237	#NULL!	#NULL!	대�	0	0	0	0	0	26.7	0	1	1	#NULL!	#NULL!	N	0	37	2	2800	0	0	33.3	50.5	10	V	0	thrombocytopenia	0	0	0
719	1	2021-05-13	2021-05-13	2021	5	1	1	0	6	2	8.7	4.63	7.6	173	5.7	4	5	0.72	7.358	#NULL!	#NULL!	대�	0	0	0	0	0	32.4	0	0	0	#NULL!	#NULL!	N	0	37	2	2570	0	0	33.8	49	10	C	1	oligohydramnios	0	0	0
721	0	2021-05-18	2021-05-18	2021	5	1	1	0	9	2	8.6	5.06	5.5	203	4.8	3.4	10.3	0.46	7.323	#NULL!	#NULL!	대�	0	0	0	0	0	25.9	0	1	1	#NULL!	#NULL!	N	0	38.5714	2	3330	0	0	35.5	50	10	V	0	GDM	0	0	0
726	0	2021-05-31	2021-05-31	2021	5	1	1	0	8	2	8.2	4.83	6	294	5.2	3.4	7.1	0.49	7.404	#NULL!	#NULL!	대�	0	0	0	0	0	12.7	1	1	2	#NULL!	#NULL!	N	0	38	2	2800	0	0	32.1	48	10	C	1		0	0	0
727	1	2021-06-04	2021-06-04	2021	6	2	1	0	11	3	9.2	4.94	6.6	147	4.9	3.4	2.3	0.44	7.388	#NULL!	#NULL!	대�	0	0	0	0	0	16.1	1	1	2	#NULL!	#NULL!	N	0	39.8571	2	3470	0	0	34.5	52	10	C	1	preeclampsia	0	0	1
729	1	2021-06-08	2021-06-08	2021	6	2	1	0	7	2	10.1	5.23	7.8	211	5.8	3.8	3.6	0.47	7.376	#NULL!	#NULL!	대�	0	0	0	0	0	31.9	0	0	0	#NULL!	#NULL!	N	0	37	2	2970	0	0	33	46.5	10	C	1		0	0	0
730	1	2021-06-09	2021-06-09	2021	6	2	1	0	8	1	8.6	4.42	4.3	145	5.4	3.8	6.7	0.53	7.35	#NULL!	#NULL!	대�	0	0	0	0	0	15.1	1	1	2	#NULL!	#NULL!	N	0	38.1429	2	3510	0	0	34	48	10	C	1	PE	0	0	1
731	0	2021-06-15	2021-06-15	2021	6	2	1	0	8	0	9.2	#NULL!	6.3	172	5	3.4	14.8	0.68	7.34	#NULL!	#NULL!	대�	0	0	0	0	0	15.6	1	1	2	#NULL!	#NULL!	N	0	38.4286	2	2970	0	0	34.5	48	9	C	1	GDM, PPH	0	0	1
736	0	2021-06-17	2021-06-17	2021	6	2	1	0	12	1	7.8	4.35	6.6	191	4.4	3.3	16	0.71	7.284	#NULL!	#NULL!	대�	0	0	0	0	0	16.4	1	1	2	#NULL!	#NULL!	N	0	38.1429	2	3020	0	0	35	52	9	C	1	placenta previa marginalis	0	0	0
737	0	2021-06-17	2021-06-17	2021	6	2	1	0	5	3	9.4	5.27	6.4	190	4.9	3.3	2.5	0.32	7.344	#NULL!	#NULL!	대�	0	0	0	0	0	37.2	0	0	0	#NULL!	#NULL!	N	0	37.1429	2	2870	0	0	34.1	46.5	10	C	1		0	0	0
742	0	2021-06-25	2021-06-25	2021	6	2	1	0	4	0	9.5	5.39	5	172	5.4	3.7	6.9	0.5	7.32	#NULL!	#NULL!	대�	0	0	0	0	0	38.7	0	0	0	#NULL!	#NULL!	N	0	37.7143	2	2950	0	0	32	48.5	10	V	0		0	0	0
745	0	2021-07-02	2021-07-02	2021	7	2	1	0	6	3	9.3	4.9	7.5	334	5.3	3.5	4.4	0.6	7.36	#NULL!	#NULL!	대�	0	0	0	0	0	15.6	1	1	2	#NULL!	#NULL!	N	0	39.5714	2	3330	0	0	36.3	50.5	9	C	1	gross PROM	0	1	0
746	1	2021-07-03	2021-07-03	2021	7	2	1	0	5	1	9.5	4.54	3.9	164	5.3	3.9	5.4	0.54	7.45	#NULL!	#NULL!	대�	0	0	0	0	0	13.5	1	1	2	#NULL!	#NULL!	N	0	38.4286	2	2610	0	0	32	47	10	V	0		0	0	0
754	1	2021-07-15	2021-07-15	2021	7	2	1	0	13	3	9.7	4.93	6.3	477	4.9	3.7	4.7	0.17	7.31	#NULL!	#NULL!	대�	0	0	0	0	0	76.5	0	0	0	#NULL!	#NULL!	N	0	39.5714	2	3400	0	0	33	50	10	C	1		0	0	0
760	0	2021-07-23	2021-07-23	2021	7	2	1	0	18	0	9.4	5.15	7	158	4.9	3.5	7.9	0.65	7.289	#NULL!	#NULL!	대�	0	0	0	0	0	21.7	0	1	1	#NULL!	#NULL!	N	0	37.7143	2	2980	0	0	33.5	47.5	10	C	1	Polyhydramnios	0	0	0
764	0	2021-07-24	2021-07-24	2021	7	2	1	0	7	1	8.5	#NULL!	5	247	5.3	3.7	5.1	0.86	#NULL!	#NULL!	#NULL!	베�	1	0	0	0	0	13.6	1	1	2	#NULL!	#NULL!	N	0	39.5714	2	3500	0	0	34	52	10	C	1	PROM, preeclampsia	0	1	1
770	0	2021-07-30	2021-07-30	2021	7	2	1	0	7	0	8.8	5.09	5.7	167	5	3.8	8.1	0.65	7.455	#NULL!	#NULL!	대�	0	0	0	0	0	30.5	0	0	0	#NULL!	#NULL!	N	0	37.5714	2	2830	0	0	35	48	10	V	0	PROM	0	1	0
774	0	2021-08-03	2021-08-03	2021	8	2	1	0	7	2	9	5.06	6	178	4.8	3.2	3	0.36	7.445	#NULL!	#NULL!	대�	0	멀티	1	1	0	16.9	1	1	2	#NULL!	#NULL!	N	0	38.7143	2	2370	1	0	32.5	47	10	C	1		0	0	0
831	1	2021-10-21	2021-10-21	2021	10	3	1	0	5	2	8.4	4.62	7.3	191	5.1	3.6	4.1	0.42	7.376	#NULL!	#NULL!	베�	1	0	0	0	0	12.9	1	1	2	#NULL!	#NULL!	N	0	38.7143	2	3320	0	0	33	50.5	10	C	1	twin, preeclapmsia	0	0	1
836	1	2021-10-27	2021-10-27	2021	10	3	1	0	3	2	9.2	4.9	7.1	331	4.9	3.4	3.4	0.51	7.512	#NULL!	#NULL!	대�	0	0	0	0	0	38.9	0	0	0	#NULL!	#NULL!	N	0	37.1429	2	2710	0	0	35	48	10	C	1	twin	1	0	0
837	1	2021-10-27	2021-10-27	2021	10	3	1	0	9	2	8.1	4.5	7.3	262	4.8	3.2	3.7	0.49	7.387	#NULL!	#NULL!	대�	0	0	0	0	0	31.7	0	0	0	#NULL!	#NULL!	N	0	37.1429	2	2330	1	0	33.6	47	10	C	1	twin	1	0	0
839	1	2021-10-29	2021-10-29	2021	10	3	1	0	5	0	9.9	5.28	7.1	123	6.1	4.2	9.6	0.69	7.271	#NULL!	#NULL!	대�	0	1	1	1	0	32.6	0	0	0	#NULL!	#NULL!	N	0	37.7143	2	2770	0	0	31.5	49	10	C	1		0	0	0
845	1	2021-11-03	2021-11-03	2021	11	3	1	0	7	0	9.9	4.98	5.5	244	5.3	3.8	5	0.42	7.437	#NULL!	#NULL!	대�	0	1	1	1	0	34.4	0	0	0	#NULL!	#NULL!	N	0	37.2857	2	3270	0	0	35	51	10	C	1	MATERNAL ITP	0	0	0
848	1	2021-11-09	2021-11-09	2021	11	3	1	0	6	3	7.7	4.62	8.7	155	4.6	3.2	2.1	0.23	7.359	3	49.9	대�	0	0	0	0	0	36.3	0	0	0	#NULL!	#NULL!	N	0	39.1429	2	3020	0	0	33.5	52	10	C	1		0	0	0
850	1	2021-11-11	2021-11-11	2021	11	3	1	0	7	0	10.1	5.59	6	199	5	3.5	6.8	0.51	7.337	#NULL!	#NULL!	대�	0	1	1	1	0	21.9	0	1	1	#NULL!	#NULL!	N	0	38.1429	2	3730	0	0	34	51.5	10	V	0		0	0	0
855	1	2021-11-17	2021-11-17	2021	11	3	1	0	14	1	7.7	4.42	4.5	260	4.9	3.2	21.1	0.8	7.379	#NULL!	#NULL!	대�	0	1	1	1	0	16	1	1	2	#NULL!	#NULL!	N	0	37.2857	2	3220	0	0	36	48	#NULL!	V	0	outborn	0	0	0
872	0	2021-12-06	2021-12-06	2021	12	4	1	0	16	2	9.3	4.85	6.9	155	5.4	3.6	3.4	0.58	7.443	#NULL!	#NULL!	대�	0	0	0	0	0	55.1	0	0	0	#NULL!	#NULL!	N	0	39.1429	2	2660	0	0	34.9	45.5	10	C	1	IUGR	0	0	0
879	1	2021-12-10	2021-12-10	2021	12	4	1	0	7	0	9.7	4.63	6.2	139	5.4	3.6	9.8	0.47	7.359	#NULL!	#NULL!	대�	0	1	1	1	0	22.4	0	1	1	#NULL!	#NULL!	N	0	39.7143	2	3140	0	0	33	48	10	C	1	hypothyroidism	0	0	0
638	0	2021-01-13	2021-01-13	2021	1	4	1	0	6	0	9.7	#NULL!	5.5	167	5.1	3.6	9.6	0.59	7.27	#NULL!	#NULL!	대�	0	0	0	0	0	13.9	1	1	2	#NULL!	#NULL!	N	0	38.7143	2	2890	0	0	38	49	6	C	1	GDM, eclampsia	0	0	1
642	0	2021-01-20	2021-01-20	2021	1	4	1	0	3	0	9.8	#NULL!	5.7	172	5.6	3.9	9.5	0.63	7.33	#NULL!	#NULL!	대�	0	0	0	0	0	13.5	1	1	2	#NULL!	#NULL!	N	0	38.7143	2	3270	0	0	34	49	10	C	1		0	0	0
645	0	2021-01-20	2021-01-20	2021	1	4	1	0	6	0	10.1	#NULL!	6.2	210	4.6	3.3	7.2	0.53	7.34	#NULL!	#NULL!	대�	0	0	0	0	0	28.8	0	1	1	#NULL!	#NULL!	N	0	37.7143	2	3630	0	0	36	51.5	9	C	1	twin	0	0	0
655	1	2021-02-09	2021-02-09	2021	2	4	1	0	4	0	9.6	#NULL!	4.7	269	6.4	4.1	14.6	0.77	7.257	#NULL!	#NULL!	대�	0	0	0	0	0	20.9	0	1	1	#NULL!	#NULL!	N	0	40.8571	2	3150	0	0	33	51	10	C	1		0	0	0
656	0	2021-02-12	2021-02-12	2021	2	4	1	0	4	0	10.1	#NULL!	4.7	163	6	4.3	7.9	0.55	7.44	#NULL!	#NULL!	대�	0	0	0	0	0	15.8	1	1	2	#NULL!	#NULL!	N	0	39.4286	2	3720	0	0	36.1	54	10	C	1		0	0	0
660	0	2021-02-18	2021-02-18	2021	2	4	1	0	4	0	11.2	#NULL!	5.2	182	6	4.1	13.5	0.55	7.32	#NULL!	#NULL!	대�	0	0	0	0	0	15	1	1	2	#NULL!	#NULL!	N	0	39.5714	2	3190	0	0	33	50	10	V -> C	1	ROM	0	1	0
663	0	2021-02-24	2021-02-24	2021	2	4	1	0	3	0	10.8	#NULL!	4.9	132	5.4	3.9	10.4	0.47	7.33	#NULL!	#NULL!	대�	0	멀티	1	1	0	59.2	0	0	0	#NULL!	#NULL!	N	0	38.5714	2	3010	0	0	34.9	49	8	C	1		0	0	0
665	0	2021-02-24	2021-02-24	2021	2	4	1	0	3	0	9.2	#NULL!	5.8	193	4.7	3.2	12	#NULL!	7.329	#NULL!	#NULL!	대�	0	1	1	1	0	31.5	0	0	0	#NULL!	#NULL!	N	0	37	2	2680	0	0	31.5	47	10	C	1	DCDA twin	1	0	0
666	0	2021-02-25	2021-02-25	2021	2	4	1	0	5	3	8.6	5	6.7	174	4.6	3.2	3.9	0.49	7.345	#NULL!	#NULL!	대�	0	0	0	0	0	11.6	1	1	2	#NULL!	#NULL!	N	0	37.1429	2	2670	0	0	32.5	45	10	C	1	DCDA twin	0	0	0
679	0	2021-03-10	2021-03-10	2021	3	1	1	0	6	3	8.7	5.2	6.8	138	4.7	3.2	2.6	0.35	7.471	#NULL!	#NULL!	대�	0	0	0	0	0	19.9	1	1	2	#NULL!	#NULL!	N	0	38	2	3320	0	0	34.5	50	10	V	0		0	0	0
686	1	2021-03-17	2021-03-17	2021	3	1	1	0	3	0	9.8	#NULL!	7.7	125	5	3.6	4.6	0.33	7.346	#NULL!	#NULL!	대�	0	0	0	0	0	31.7	0	0	0	#NULL!	#NULL!	N	0	38.1429	2	3070	0	0	34	48.3	10	V	0	ROM	0	1	0
693	0	2021-03-25	2021-03-25	2021	3	1	1	0	5	0	9.8	#NULL!	5.7	164	6.1	3.7	10	0.52	7.31	#NULL!	#NULL!	대�	0	0	0	0	0	30.3	0	0	0	#NULL!	#NULL!	N	0	39.2857	2	3285	0	0	33.5	47	7	V	0	vaginal bleeding	0	0	0
706	1	2021-04-20	2021-04-20	2021	4	1	1	0	3	0	10.4	5.66	5.4	168	5.6	3.9	11.6	0.6	7.308	#NULL!	#NULL!	대�	0	0	0	0	0	20.3	0	1	1	#NULL!	#NULL!	N	0	40.1429	2	3470	0	0	34.5	50.5	10	V	0		0	0	0
708	0	2021-04-24	2021-04-24	2021	4	1	1	0	8	3	8.9	4.57	4.6	290	5	3.7	13.3	0.36	7.342	#NULL!	#NULL!	대�	0	0	0	0	0	19.9	1	1	2	#NULL!	#NULL!	N	0	37.4286	2	2920	0	0	35	48.5	10	V	0		0	0	0
716	0	2021-05-05	2021-05-05	2021	5	1	1	0	2	0	10.6	#NULL!	5.2	252	6.5	4.4	11.9	0.74	7.36	#NULL!	#NULL!	대�	0	0	0	0	0	36.4	0	0	0	#NULL!	#NULL!	N	0	40.2857	2	3160	0	0	32.5	49	10	C	1		0	0	0
749	0	2021-07-09	2021-07-09	2021	7	2	1	0	8	0	9.3	3.8	7.1	210	4.5	3.3	6.3	0.6	7.23	#NULL!	#NULL!	대�	0	0	0	0	0	28.8	0	1	1	#NULL!	#NULL!	N	0	38	2	3390	0	0	36	49.5	10	V	0		0	0	0
757	0	2021-07-19	2021-07-19	2021	7	2	1	0	3	3	9.4	4.95	7.3	263	5.4	3.7	3.3	0.52	7.396	#NULL!	#NULL!	대�	0	멀티	1	1	0	32.9	0	0	0	#NULL!	#NULL!	N	0	38.2857	2	2510	0	0	33	48	6	C	1	Preeclampsia, vaginal bleeding	1	0	1
758	1	2021-07-19	2021-07-19	2021	7	2	1	0	3	3	9.3	5.27	8.4	178	5	3.5	2.8	0.49	7.35	#NULL!	#NULL!	대�	0	멀티	1	1	0	31.8	0	0	0	#NULL!	#NULL!	N	0	38.2857	2	2860	0	0	33	48	10	C	1	twin, GDM	1	0	0
759	0	2021-07-20	2021-07-20	2021	7	2	1	0	3	3	8.4	4.75	7.8	245	4.7	3.6	2.9	0.52	7.337	#NULL!	#NULL!	대�	0	0	0	0	0	22.8	0	1	1	#NULL!	#NULL!	N	0	37	2	3600	0	0	37.5	48.5	10	C	1	twin, GDM	0	0	0
761	0	2021-07-23	2021-07-23	2021	7	2	1	0	7	5	8.4	4.34	7.9	201	4.9	3.2	1.7	0.28	7.466	#NULL!	#NULL!	대�	0	0	0	0	0	23.2	0	1	1	#NULL!	#NULL!	N	0	40.1429	2	3310	0	0	35	50.5	10	C	1		0	0	0
768	1	2021-07-27	2021-07-27	2021	7	2	1	0	4	0	10	5.2	7.3	178	5.8	4	10.2	0.65	7.24	#NULL!	#NULL!	대�	0	0	0	0	0	52.8	0	0	0	#NULL!	#NULL!	N	0	38.8571	2	3000	0	0	32	48	10	C	1	PROM	0	1	0
775	0	2021-08-09	2021-08-09	2021	8	2	1	0	7	3	9.3	#NULL!	7.2	183	5.3	3.5	3.6	0.27	#NULL!	#NULL!	#NULL!	대�	0	0	0	0	0	11.3	1	1	2	#NULL!	#NULL!	N	0	37	2	4590	0	0	36.5	51	10	C	1	GDM, IUGR	0	0	0
776	0	2021-08-09	2021-08-09	2021	8	2	1	0	5	2	9.2	4.69	7	212	5.1	3.5	2.8	0.48	7.32	#NULL!	#NULL!	대�	0	0	0	0	0	25.7	0	1	1	#NULL!	#NULL!	N	0	37	2	3270	0	0	34.5	50	9	C	1	GDM	0	0	0
777	0	2021-08-09	2021-08-09	2021	8	2	1	0	3	2	9.3	4.54	6.1	174	5.1	3.4	2.9	0.39	7.328	#NULL!	#NULL!	대�	0	1	1	1	0	29	0	1	1	#NULL!	#NULL!	N	0	37	2	2930	0	0	34	50	10	C	1	twin	1	0	0
782	0	2021-08-11	2021-08-11	2021	8	2	1	0	4	0	9.5	4.18	5.8	199	5.6	3.7	8.6	0.45	7.45	#NULL!	#NULL!	대�	0	0	0	0	0	25.6	0	1	1	#NULL!	#NULL!	N	0	38.4286	2	3230	0	0	35	50	10	C	1	Preeclampsia, twin	1	0	1
783	0	2021-08-12	2021-08-12	2021	8	2	1	0	7	3	8.8	5.07	6.6	157	4.7	3.4	7.2	0.6	7.34	#NULL!	#NULL!	대�	0	1	1	1	0	29.7	0	1	1	#NULL!	#NULL!	N	0	38.1429	2	2790	0	0	32.5	47.5	10	V	0	GDM	0	0	0
784	0	2021-08-16	2021-08-16	2021	8	2	1	0	5	3	8.9	4.72	7.4	302	5.6	3.9	3.7	0.67	7.424	#NULL!	#NULL!	대�	0	0	0	0	0	24.7	0	1	1	#NULL!	#NULL!	N	0	38.7143	2	3140	0	0	32.3	49.5	10	C	1		0	0	0
788	1	2021-08-18	2021-08-18	2021	8	2	1	0	6	2	8.4	4.63	8.2	233	4.7	3.2	2	0.4	7.327	#NULL!	#NULL!	대�	0	1	1	1	0	20	0	1	1	#NULL!	#NULL!	N	0	37.8571	2	2760	0	0	33.5	47	10	C	1	myoma	0	0	0
793	0	2021-08-25	2021-08-24	2021	8	2	1	0	3	0	10.9	5.68	4.6	138	5.8	4.1	6.9	0.47	7.312	#NULL!	#NULL!	대�	0	1	1	1	0	38.9	0	0	0	#NULL!	#NULL!	N	0	37	2	3070	0	0	34.5	48.5	9	C	1	vaginal bleeding	0	0	0
798	0	2021-08-30	2021-08-30	2021	8	2	1	0	8	3	7.8	4.21	7.4	161	5.2	3.3	2.6	0.42	7.407	#NULL!	#NULL!	대�	0	1, 멀티	2	1	0	34.7	0	0	0	#NULL!	#NULL!	N	0	38.4286	2	2930	0	0	33.5	48	10	C	1	PE, high BP	0	0	1
799	0	2021-08-30	2021-08-30	2021	8	2	1	0	5	4	8.8	#NULL!	8.1	172	5.2	3.9	#NULL!	0.47	#NULL!	#NULL!	#NULL!	대�	0	1	1	1	0	8.8	1	1	3	#NULL!	#NULL!	N	0	39	2	3370	0	0	34.2	52.5	10	C	1		0	0	0
802	0	2021-09-03	2021-09-03	2021	9	3	1	0	12	0	9.3	5.34	7.7	204	5.5	3.2	8.3	#NULL!	7.197	#NULL!	#NULL!	대�	0	1, 멀티	2	1	0	36	0	0	0	#NULL!	#NULL!	N	0	37.4286	2	2560	0	0	32.5	49	6	C	1	twin, prolonged ROM	0	1	0
804	1	2021-09-06	2021-09-06	2021	9	3	1	0	4	2	9.3	5.18	6.8	125	5.5	3.8	2.9	0.49	7.33	#NULL!	#NULL!	대�	0	1	1	1	0	26.1	0	1	1	#NULL!	#NULL!	N	0	39	2	3180	0	0	32.5	50	10	C	1	twin	1	0	0
805	0	2021-09-06	2021-09-06	2021	9	3	1	0	4	0	9.7	5.43	5.8	205	5.7	3.9	10.1	0.51	7.3	#NULL!	#NULL!	대�	0	1	1	1	0	32.2	0	0	0	#NULL!	#NULL!	N	0	37.7143	2	3500	0	0	34.3	52.5	9	V	0		0	0	0
806	0	2021-09-07	2021-09-07	2021	9	3	1	0	6	1	9	4.89	5.7	161	4.9	3.7	6.5	0.44	7.428	#NULL!	#NULL!	대�	0	멀티	1	1	0	36.4	0	0	0	#NULL!	#NULL!	N	0	39.2857	2	3430	0	0	36	50	10	C	1	gross ROM	0	1	0
809	1	2021-09-14	2021-09-14	2021	9	3	1	0	3	2	8.9	4.82	7.2	207	4.9	3.2	1.7	0.37	7.412	#NULL!	#NULL!	대�	0	1	1	1	0	18.7	1	1	2	#NULL!	#NULL!	N	0	39.4286	2	2740	0	0	33.9	49	#NULL!	V	0		0	0	0
810	0	2021-09-15	2021-09-15	2021	9	3	1	0	9	2	9	4.97	6.8	212	4.9	3.4	2.8	0.41	7.362	#NULL!	#NULL!	대�	0	1	1	1	0	25.4	0	1	1	#NULL!	#NULL!	N	0	38.2857	2	2670	0	0	33.9	47	10	C	1	GDM, Myoma(fundus)	0	0	0
813	1	2021-09-17	2021-09-17	2021	9	3	1	0	7	2	9.5	5.23	7.2	177	5	3.6	3.4	0.39	7.344	#NULL!	#NULL!	대�	0	0	0	0	0	26.7	0	1	1	#NULL!	#NULL!	N	0	37.5714	2	3440	0	0	35	49	10	C	1		0	0	0
816	0	2021-09-23	2021-09-23	2021	9	3	1	0	5	0	8.8	4.94	4.8	138	4.7	3.3	8.4	0.65	7.399	#NULL!	#NULL!	대�	0	1	1	1	0	29.9	0	1	1	#NULL!	#NULL!	N	0	38.4286	2	3060	0	0	33.5	46	10	C	1	oligohydramnios, high BP	0	0	1
817	0	2021-09-24	2021-09-24	2021	9	3	1	0	13	3	9	5.25	4.2	139	4.4	3.4	17.3	0.4	7.286	#NULL!	#NULL!	대�	0	1	1	1	0	30.3	0	0	0	#NULL!	#NULL!	N	0	37.5714	2	3490	0	0	36.5	51	10	C	1		0	0	0
822	0	2021-10-02	2021-10-02	2021	10	3	1	0	4	2	7.5	4.36	7.4	270	4.6	3.5	7.8	0.54	7.345	#NULL!	#NULL!	대�	0	1	1	1	0	10.8	1	1	2	#NULL!	#NULL!	N	0	37	2	2890	0	0	33.5	49	10	V	0		0	0	0
834	1	2021-10-25	2021-10-25	2021	10	3	1	0	5	0	9.1	4.7	6.1	187	5.7	3.9	7.8	0.43	7.363	#NULL!	#NULL!	대�	0	1	1	1	0	13.6	1	1	2	#NULL!	#NULL!	N	0	38.2857	2	3100	0	0	32.8	50.5	10	C	1	PPROM	0	1	0
842	0	2021-11-03	2021-11-03	2021	11	3	1	0	3	0	9.2	5.01	5.2	279	4.8	3.1	9.1	0.64	7.311	#NULL!	#NULL!	대�	0	1	1	1	0	15.3	1	1	2	#NULL!	#NULL!	N	0	37.4286	2	2310	1	0	33.5	47	9	C	1	PTL	1	0	0
844	1	2021-11-03	2021-11-03	2021	11	3	1	0	3	0	9.5	5.47	5.1	233	5.4	3.7	8.8	0.76	7.31	#NULL!	#NULL!	대�	0	1	1	1	0	23.6	0	1	1	#NULL!	#NULL!	N	0	37.4286	2	2520	0	0	33.5	48.5	10	C	1		1	0	0
863	1	2021-11-24	2021-11-24	2021	11	3	1	0	5	0	10	5.4	5.8	160	5.3	3.4	8.9	0.64	7.383	#NULL!	#NULL!	대�	0	1	1	1	0	46.2	0	0	0	#NULL!	#NULL!	N	0	39.7143	2	3350	0	0	33.4	49	10	C	1	oligohydramnios	0	0	0
[truncated: 23 more columns]
